# Supplementary material for: Comparative Analysis of the Transcriptomic Response to Cisplatin in Drug-Sensitive and Drug-Resistant Testicular Germ Cell Tumors
Source: Cancers (Basel). 2026 Feb 10;18(4):575. doi: 10.3390/cancers18040575 (PMC12938963; doi:10.3390/cancers18040575)
Supplement: Supplementary file 1 [file cancers-18-00575-s001.zip › Supplementary Tables.xlsx]

## Sheet: Table S1
Table S1:	Complete list of differentially expressed genes after cisplatin treatment in parental and cisplatin-resistant cells
	210EP				2102EP-A1				2102EP-B3				2102EP-C1				NT2/D1				NT2/D1-B3				NT2/D1-A4				833K				833K-A2				833K-B4
	Genes	Log2FC	padj		Genes	Log2FC	padj		Genes	Log2FC	padj		Genes	Log2FC	padj		Genes	Log2FC	padj		Genes	Log2FC	padj		Genes	Log2FC	padj		Genes	Log2FC	padj		Genes	Log2FC	padj		Genes	Log2FC	padj
	MYLKP1	4.93145	0.00359257		RPS25P6	1.42533	0.00555569		HES2	1.23364	2.52e-09		LAPTM5	1.3294	5.53e-07		LOC102723475	5.32545	0.000370176		LINC02086	2.36669	7.17543e-05		ALPG	1.73274	0.00662725		LINC02086	2.29682	2.76449e-13		LOC105378644	1.05352	2.00626e-06		EBI3	1.6896	0.000146694
	LGI3	4.74684	0.00833102		MR1	1.19629	0.00240347		EPHA2	0.373662	2.03e-14		HES2	1.32854	5.49e-12		LINC00475	4.65583	0.000937263		LOC105378644	2.29433	0.0040809		NECTIN4	1.66388	3.11024e-06		PADI4	1.87114	0.000540555		KRT17	1.04962	8.80934e-05		LOC105373292	1.1846	0.00784227
	HRNR	2.35855	5.69343e-05		HES2	0.976735	4.53538e-11		GRHL3	0.411163	4.27e-07		EBI3	1.2693	1.33e-07		LOC105378644	4.10033	3.57315e-08		SFN	1.38155	2.14752e-05		GDF15	1.48948	1.43951e-26		IP6K3	1.77576	0.00306122		INKA2	1.01935	2.50029e-15		TMEM40	1.15746	0.000342575
	LOC105371695	2.2453	0.00592396		ANO9	0.879246	0.00902204		SFN	0.660647	5.11e-09		MYOM3	1.24985	0.00102264		KANK3	3.73876	3.26563e-09		PINCR	1.37412	5.71681e-05		ACTA2	1.46754	2.30978e-05		CLCA2	1.71912	2.6694e-38		MYBPC3	1.01198	0.00263799		GPR87	1.14485	0.00836316
	LOC105378644	2.21288	4.77078e-10		EBI3	0.867896	1.92938e-07		PTAFR	0.566604	0.000240187		CFTR	0.968007	0.00174022		HES2	3.33809	3.68677e-05		GDF15	1.33573	7.33551e-22		KCNJ2	1.33798	2.7565e-18		LAPTM5	1.66586	9.63274e-28		SMPD3	1.00934	8.62466e-08		TENM4	1.03437	5.60434e-10
	HES2	2.00556	2.64278e-33		LOC105378644	0.851937	0.00247309		LAPTM5	1.19407	0.00043363		LOC105378644	0.963468	0.000460064		GDF15	3.32762	2.04632e-99		LOC124900602	1.05068	3.37404e-05		PLK2	1.26121	6.99877e-66		BTG2	1.52964	2.85253e-106		KITLG	0.981013	3.65316e-06		LAPTM5	1.01317	5.21123e-30
	MYH16	1.98728	0.0008322		RRAD	0.740226	0.0049268		RNF19B	0.445759	1.04e-15		BTG2	0.945594	2.15e-26		CCDC60	3.30694	0.000228693		NTRK2	1.00057	3.05588e-05		TNFRSF10C	1.25499	6.15939e-21		PTGES	1.47863	0.0066852		BTG2	0.92712	2.52722e-46		KITLG	0.993591	1.23683e-10
	GGT6	1.98075	0.00469312		LAPTM5	0.71936	0.00432366		PLK3	0.392403	1.02e-08		ITIH5	0.943525	0.00309382		PINCR	3.30573	5.20899e-31		CDC42BPG	0.991123	7.36139e-23		GPR87	1.22233	0.00814747		DNAI3	1.46279	2.55497e-10		TREML1	0.89669	2.27178e-05		MYBPC3	0.965944	0.000128589
	LOC105369933	1.86136	1.43535e-07		CXCR2	0.711888	0.000575121		CLCA2	0.607677	0.00081366		TREML1	0.937093	0.000468426		TREM2	3.11803	0.00331821		EDA2R	0.967547	0.00432228		MYOCD	1.22191	6.07993e-08		ELAVL3	1.42726	0.0016031		FLG	0.87564	0.00936091		INKA2	0.941415	2.69326e-14
	CPA4	1.77783	0.00646647		F5	0.711692	1.61984e-06		SLC6A17	0.550599	0.000125866		SLC2A12	0.867949	0.00934581		LINC02086	3.07118	8.24924e-06		ANK1	0.939718	8.03077e-20		CXCR2	1.15647	0.00428846		ALDH1L1	1.39835	5.59118e-12		CLCA2	0.867562	2.91544e-22		ARC	0.924892	2.13744e-06
	LAPTM5	1.7547	8.41583e-10		NECTIN4	0.704451	7.26368e-08		INKA2	0.400428	0.000205553		LOC100507560	0.85388	0.00621296		LINC02983	3.061	4.78248e-07		SPATA18	0.930336	1.40656e-13		CDKN1A	1.14321	4.09643e-84		LOC105369933	1.38853	2.06346e-06		ABCA12	0.782191	9.64481e-07		GASK1B	0.912222	0.00101286
	CCDC60	1.72244	5.63222e-07		BTG2	0.68254	2.32554e-22		PEAR1	0.508674	0.00883513		NECTIN4	0.798058	8.41e-08		LOC124901136	2.96806	0.00122049		CNTN2	0.910988	9.79414e-26		LOC124905041	1.14221	1.45665e-06		APOBEC3H	1.3689	8.91325e-06		LAPTM5	0.763224	1.80286e-15		BTG2	0.905131	2.82307e-50
	SLC52A1	1.71191	2.92875e-28		LEMD1-AS1	0.646863	0.00690772		NECTIN4	0.931766	3.26e-09		FDXR	0.795661	7.88e-73		NTRK2	2.96152	2.48381e-43		TNFRSF10C	0.884818	5.16912e-09		TNFRSF1B	1.12248	0.00758858		DGKA	1.36501	3.19699e-85		GAL3ST4	0.75837	0.00848165		LINC02086	0.864168	5.85385e-05
	NPPB	1.70495	1.46858e-14		CLCA2	0.646396	6.35353e-07		F5	0.652375	0.000651008		CLCA2	0.770051	2.62e-08		LOC124900602	2.95031	1.1376e-67		CDKN1A	0.866379	5.17632e-62		FGF1	1.0305	2.68401e-05		LOC100507560	1.36374	0.00401678		TENM4	0.747231	1.9795e-05		TP73	0.848815	2.6041e-16
	ISLR	1.62863	0.00113894		COL17A1	0.643569	5.36361e-40		ELF3	0.375565	0.000528127		SFN	0.759074	2.91e-13		LOC124900415	2.94237	0.000142612		INKA2	0.825611	2.12254e-15		BTG2	1.02923	1.95401e-61		GASK1B	1.33316	3.98468e-05		DSC3	0.740275	8.29089e-05		CSPG4	0.839087	5.72503e-25
	SV2B	1.60655	0.000481899		NAV3	0.621147	8.84564e-10		BTG2	0.847857	3.3e-20		PKP1	0.750442	0.00320933		GPR87	2.89551	6.6199e-14		DRAM1	0.815212	3.43625e-22		ANK1	1.01987	5.38346e-31		ABCA12	1.30807	2.7037e-14		ITIH5	0.727138	0.000885188		ABCA12	0.834977	1.87708e-09
	LINC02086	1.59863	0.00709367		EHD2	0.602823	0.00368853		FOXI3	0.509554	3.85e-17		EPS8L2	0.747273	1.1e-44		LOC100507560	2.86624	2.28248e-09		BTG2	0.811991	1.43879e-46		SPATA18	0.997236	1.10581e-09		TAS1R1	1.29322	0.00393516		DGKA	0.723212	9.55946e-26		CLCA2	0.834413	1.65231e-23
	FLG	1.57242	0.00362623		CLSTN2	0.589461	0.00351844		ABCA12	0.730171	0.00804038		GABRE	0.734478	8.24e-07		CCDC63	2.84057	1.23156e-05		VWCE	0.796769	2.07917e-10		PHLDA3	0.99062	1.68675e-55		LOC105373292	1.27978	0.00846157		LINC02086	0.722562	0.00488752		SMPD3	0.821418	6.12519e-05
	WFIKKN2	1.56297	0.00207242		DGKA	0.583633	1.13604e-23		CXCR2	0.897724	0.000414833		DGKA	0.722083	2.4e-31		CDKN1A	2.77982	0		PLK2	0.792849	1.05907e-29		BBC3	0.988639	1.16756e-23		SMPD3	1.2704	1.31009e-06		GJB5	0.720337	0.00302206		PKP1	0.818416	0.00623786
	TMEM40	1.55497	7.733e-11		EMILIN2	0.582428	6.25253e-05		AMOTL2	0.505434	2.8e-13		SLC52A1	0.718181	2.24e-09		CDC42BPG	2.77447	3.3096e-182		FAS	0.791022	7.18601e-10		EPS8L2	0.98578	8.18517e-47		ZBTB32	1.26663	0.00589958		GRHL3	0.695613	4.09816e-16		RASAL1	0.795889	8.2246e-05
	CXCR2	1.53963	1.07078e-09		RNF144B	0.57806	9.47513e-06		CLDN1	0.487136	0.00281072		CXCR2	0.715037	0.00434986		PLK2	2.77189	0		INPP5D	0.790485	1.67803e-14		DDB2	0.960195	3.22574e-36		ME3	1.25956	0.000134969		MYH16	0.631623	0.000446311		TREML1	0.787818	0.000440582
	KRT17	1.53676	1.57183e-06		APELA	0.569993	1.25491e-37		PLK2	0.459321	4.41e-14		GDF15	0.706199	4.04e-20		TNFRSF10C	2.7388	9.56251e-78		RIPOR2	0.769407	1.55731e-10		FDXR	0.95142	1.19707e-17		LOC105378644	1.24948	7.90951e-07		CRPPA	0.630899	0.000148968		DQX1	0.76481	0.00227337
	EPN3	1.51376	3.31454e-09		ACTA2	0.554451	0.00555569		MSX2	0.44158	0.000218366		GAL3ST4	0.704438	0.00300095		EPS8L2	2.68832	1.5825e-272		LIF	0.750623	7.76334e-08		FOSL1	0.93826	1.08007e-54		KRT80	1.22895	3.57715e-08		FOXI2	0.627726	1.64538e-09		KRT80	0.762837	0.00102051
	F5	1.50211	1.13647e-19		ELAVL2	0.554208	0.000177698		RIPOR2	0.590656	0.00703737		EHBP1L1	0.684437	4.01e-06		MIR205HG	2.66303	5.3311e-31		GAL3ST4	0.742356	2.58243e-05		LOC124900509	0.915754	0.00060777		COL17A1	1.22559	8.57367e-179		WFDC2	0.625759	0.0030608		DSC3	0.724972	2.78603e-06
	PINCR	1.46877	9.34594e-09		ALDH1A3	0.531703	4.60454e-06		CDKN1A	0.521741	1.09e-23		VWCE	0.680674	0.000533206		CXCR2	2.65766	4.6577e-11		FDXR	0.734755	9.64544e-12		EBI3	0.872589	8.55654e-08		PDE9A-AS1	1.21058	0.00320267		ARC	0.601777	0.00806666		SYTL1	0.715294	3.23701e-11
	ITIH5	1.45926	1.12247e-15		SLC52A1	0.529378	0.00123315		CCN2	0.377186	9.42e-06		TSPAN11	0.669822	4.81e-15		CD70	2.59235	0.000583533		TP53INP1	0.703818	7.04216e-33		SFN	0.872411	0.00877318		SYTL1	1.19179	1.29037e-20		TP73	0.595265	2.81952e-06		KRT17	0.704112	0.00930369
	RCSD1	1.42718	0.00263523		COL9A2	0.513678	0.00144951		BBS9	0.407829	8.4e-41		INKA2	0.650233	3.06e-12		CLCA2	2.54489	1.37915e-06		BBC3	0.696338	1.32058e-12		CDC42BPG	0.855644	1.3076e-17		INKA2	1.17657	4.41882e-24		VWCE	0.584885	3.04161e-06		DNAI3	0.66016	0.00617546
	CFTR	1.41077	6.57998e-07		ZNF488	0.513023	0.00149159		CROT	0.464766	0.00851924		RRAD	0.644177	0.00538627		NECTIN4	2.47793	7.00324e-15		ALDH1A3	0.691017	5.0444e-08		DRAM1	0.837349	1.72117e-21		MYBPC3	1.1568	0.00089768		POU3F1	0.55626	1.14224e-05		SLC52A1	0.658937	1.77736e-07
	GAL3ST4	1.3943	5.7703e-12		HTRA1	0.505309	0.00217341		SERPINE1	0.523454	8.99e-29		FOSL1	0.644064	9.08e-12		CSMD3	2.47221	4.74268e-07		DDB2	0.684256	1.12001e-19		FAS	0.836194	1.59787e-06		CSPG4	1.1555	8.49751e-27		SYTL1	0.550489	1.35392e-05		DGKA	0.653701	3.64144e-21
	WFDC21P	1.37859	3.14114e-06		SLFN5	0.500317	0.000461946		CALD1	0.462941	1.17e-41		PEAR1	0.627889	0.000365866		IL22RA1	2.46367	0.00281283		EPS8L2	0.683967	1.21529e-23		EMP1	0.834855	8.82925e-15		HRNR	1.13469	0.00719736		HES2	0.544184	5.19538e-12		OVOL1	0.64986	2.24432e-11
	NECTIN4	1.37771	5.9526e-16		SOX3	0.496748	0.00388797		ANK1	0.513125	3.27e-13		DRAM1	0.609441	1.06e-20		LNCTAM34A	2.4506	0.00116117		POMK	0.682389	0.0012177		CPM	0.820927	5.7293e-07		KRT17	1.11085	1.50871e-07		CSPG4	0.543819	5.54596e-08		LOC105378644	0.645464	0.0040239
	CLCA2	1.37162	1.33102e-22		SFN	0.48161	3.12454e-10		PLAT	0.448925	4.41e-14		CDKN1A	0.608144	4.46e-33		LGI4	2.43963	0.00322239		POLH	0.671172	9.9593e-17		CEACAM1	0.803075	0.00432887		KITLG	1.10673	9.35704e-14		HTRA1	0.524008	0.000201497		CEL	0.639337	0.000302558
	GDF15	1.36186	1.27326e-76		GABRE	0.475379	0.00225744		TP53INP1	0.479832	2.75e-10		CTNNA3	0.595483	0.000635486		LOC124905352	2.43588	0.00911791		ACADL	0.648231	0.000539593		WNT10B	0.777237	7.78114e-09		GRHL3	1.10593	2.97348e-33		ZNF488	0.523741	0.00417367		KLHDC7A	0.636818	2.71759e-05
	TNFSF15	1.32842	2.65138e-06		KITLG	0.474972	3.54866e-09		ACER2	0.456456	0.000120216		PRSS23	0.593863	4.63e-05		FDXR	2.4269	3.01151e-109		TSPAN11	0.643433	1.07639e-15		RNF144B	0.773907	2.09595e-16		GJB5	1.07095	5.9118e-05		CSMD3	0.518409	2.29741e-08		FOXI2	0.624314	3.4929e-09
	DGKA	1.32379	1.85993e-123		CXCL14	0.45241	0.00851552		MAMDC2	0.449929	0.00951229		TNFRSF10A	0.592785	0.00928223		LIF	2.42671	7.08183e-76		SESN1	0.629191	2.14628e-17		INPP5D	0.772732	7.76618e-18		TREML1	1.02739	1.35538e-09		MAMDC2	0.516053	0.00253033		BIK	0.622413	5.56159e-06
	LOC100507560	1.32031	1.84801e-07		ANXA4	0.452337	0.000179151		ANXA1	0.442933	3.96e-14		KITLG	0.58878	1.31e-13		LOC124901991	2.40609	0.00504523		PHLDA3	0.628517	1.91841e-22		LGR6	0.769513	0.00123476		EPS8L2	1.02099	2.6238e-107		NECTIN4	0.510732	1.20517e-13		TP53INP1	0.620985	2.50097e-16
	ZNF488	1.31537	8.21422e-25		NPTX2	0.451067	2.52306e-09		CTNNA3	0.564421	0.00288282		F5	0.576991	0.000701602		GJB5	2.3954	0.000200392		RNF144B	0.628129	7.60893e-11		LIF	0.764254	2.53337e-06		PLAT	1.0177	2.85586e-39		CDKN1A	0.509078	6.3547e-23		SCN4B	0.616467	0.00146048
	LOC124901136	1.30268	0.00169859		MEGF6	0.449335	5.16546e-06		ACTA2	0.641403	0.00121775		CXCL14	0.573274	0.00174022		PRDM1	2.38154	5.16158e-21		ACER2	0.624849	0.000114624		NCF2	0.762731	0.00719523		ALDH1A3	1.00723	6.25445e-50		COL17A1	0.497288	1.48815e-32		HES2	0.603043	7.70673e-17
	CCL25	1.28651	0.00325086		PTAFR	0.443011	0.000915355		MYOF	0.386562	1.3e-19		RNF144B	0.566059	1.4e-05		LOC105372685	2.38032	0.000124029		TRANK1	0.622084	0.000298093		LY6K	0.758764	0.000461996		TENM4	0.995707	5.94275e-09		SLC52A1	0.496816	0.000885188		MYH16	0.595974	0.00106606
	CLDN1	1.27414	1.59061e-22		GDF15	0.440895	1.17104e-07		COL17A1	0.548307	6.48e-20		ACTA2	0.558875	0.00782475		BTG2	2.36529	0		LOC105376222	0.607531	0.000867343		CPA4	0.756404	1.53039e-06		POU3F1	0.989527	6.48811e-20		EPS8L2	0.493298	9.21349e-24		EXPH5	0.579586	0.000421299
	SYTL1	1.26411	4.29673e-10		CEACAM1	0.424918	4.19815e-05		EPS8L2	0.712862	1.09e-41		CEL	0.558378	7.88e-06		SPATA18	2.36046	2.06646e-64		DGKA	0.59014	3.55796e-12		ADGRG1	0.749217	0.000257675		ITIH5	0.977844	3.44694e-06		ALDH1A3	0.487994	5.59778e-12		VWCE	0.567273	3.27813e-06
	CCDC81	1.2639	0.000357991		TP53INP1	0.417528	1.86362e-09		OVOL1	0.566702	0.00428507		TP53INP1	0.553252	2.76e-14		PHLDA3	2.3582	0		ITIH5	0.58637	1.76288e-12		DGKA	0.737706	3.89125e-16		ZNF385A	0.971506	5.2363e-06		CLDN1	0.483878	8.23026e-09		TP53I3	0.557459	1.27138e-12
	ALDH1L1	1.26272	0.0010254		ADGRG6	0.411424	0.000289454		FOSL1	0.519747	3.18e-07		SLC6A17	0.543854	1.1e-05		FAS	2.34385	1.81839e-61		RHOU	0.576721	1.09704e-08		INKA2	0.732985	5.17376e-18		DQX1	0.960494	0.00010787		FAS	0.477731	0.00619133		MUC19	0.55739	0.00403749
	BTG2	1.22758	3.60518e-44		CD44	0.409723	0.000120132		PRSS23	0.470147	0.00386192		TIMP3	0.543668	5.81e-06		BBC3	2.34225	4.92457e-141		PPM1D	0.565018	1.19856e-10		AHNAK2	0.729326	2.04944e-17		ELFN2	0.95766	0.00107931		TNFRSF10C	0.461562	9.14446e-05		CSMD3	0.550082	4.34704e-08
	IL1A	1.22609	2.96841e-06		BHLHE40	0.408435	0.0018838		SRSF8	0.402347	2.35e-06		CLDN1	0.538211	0.00098793		ANK1	2.33159	3.24716e-163		FLG	0.559126	0.00186245		LOC124900602	0.723255	0.000143448		CLDN1	0.953025	1.0009e-29		LAMA3	0.451855	9.57715e-07		COL17A1	0.544248	8.6739e-40
	DQX1	1.21701	0.00286127		TOX2	0.396528	0.00180416		TSPAN11	0.48509	1.15e-06		LIF	0.535155	6.47e-08		SFN	2.33025	1.16323e-10		CEL	0.548413	1.33142e-05		ITIH5	0.705962	1.21061e-18		ACTA2	0.941708	4.34367e-05		FDXR	0.43798	5.64376e-19		LNX1	0.54218	4.22997e-05
	MR1	1.21695	0.00299546		ALCAM	0.394315	1.76137e-06		DGKA	0.660256	4.62e-22		SPATA18	0.529731	0.00290349		TMEM40	2.30376	0.000333564		RNF43	0.547664	6.64062e-07		POLH	0.702448	3.72699e-17		HES2	0.935043	7.15143e-40		SUGCT	0.435598	0.000259652		MYOM3	0.529705	0.000745161
	P2RY2	1.212	0.00253793		ADAMTS7	0.391297	0.00166411		NAV3	0.705539	5.72e-11		BBS9	0.527332	4.52e-69		GAS6-AS1	2.28567	1.78467e-11		HSPA4L	0.537121	2.51827e-05		EDA2R	0.699694	2.67519e-05		CPEB2	0.933645	1.1609e-05		SPATA18	0.435294	0.00260352		GRHL3	0.520906	2.19547e-09
	IP6K3	1.2111	2.59773e-05		FAM20C	0.390292	0.00590288		KITLG	0.468209	8.32e-08		GRIP2	0.523814	3.25e-05		MR1	2.28271	8.97958e-08		DOCK8	0.536122	0.00094272		RIPOR2	0.695144	1.00652e-10		MMP2	0.924536	1.25026e-92		TANC1	0.429409	2.57645e-06		PLK2	0.515008	4.14107e-14
	SEPTIN4	1.2091	0.00212928		GPC4	0.388059	4.4573e-33		DRAM1	0.499162	8.82e-14		OVOL1	0.5181	0.00970162		ACTA2	2.21481	1.04892e-13		PLK3	0.529282	3.03361e-07		TP53INP1	0.691403	2.56642e-29		ZMAT4	0.921414	3.88498e-05		GDF15	0.422509	1.8075e-06		PALM	0.505275	0.000197914
	GJB5	1.20541	1.60739e-06		TMEM229B	0.386328	0.00835653		MMP14	0.437388	7.89e-20		RGS16	0.513718	3.31e-10		LOC105376218	2.20204	0.00689512		KCNJ2	0.526355	4.69261e-07		NHLH2	0.691152	5.07355e-05		PLEKHG1	0.917172	0.00924323		OVOL1	0.42214	0.00061825		CDKN1A	0.499763	3.72735e-22
	LINC00537	1.20033	6.12112e-05		SLC6A17	0.384882	0.0006296		ALDH1A3	0.481823	0.000405267		SIL1	0.512509	0.00023649		DGKA	2.19337	8.31414e-148		STC2	0.522304	6.58997e-10		SERPINE1	0.67954	1.51135e-31		CDKN1A	0.917005	7.30045e-82		TP53INP1	0.416854	1.04498e-06		COL7A1	0.499013	0.00720058
	CLC	1.19766	0.00153887		ADAMTSL4	0.377992	0.000198762		MMP2	0.504339	8.24e-34		COL17A1	0.508789	2.18e-16		LINC02522	2.18321	0.000557807		TRIM22	0.517289	8.44512e-39		SH3RF2	0.671324	0.00397029		PEAR1	0.911386	9.0321e-07		MMP2	0.410619	6.35043e-18		ALDH1A3	0.498049	4.7605e-13
	SLC6A17	1.19717	6.77577e-24		PLK2	0.372656	1.86759e-11		ADGRG1	0.602366	0.00519304		LOC124900602	0.507831	3.27e-10		F5	2.14157	2.11496e-05		RORA	0.513127	1.72282e-05		SP5	0.670073	0.000687976		MUC19	0.909974	7.52855e-09		BBS9	0.408328	4.60602e-08		FDXR	0.493705	3.21303e-24
	COL17A1	1.19712	1.18136e-90		TP53I3	0.371373	5.42687e-09		SLFN5	0.487664	0.00107783		FAS	0.501784	0.000206533		DNAI3	2.12505	1.00707e-10		EPPK1	0.511673	0.00134354		SESN1	0.667176	2.89165e-20		NLRP1	0.905001	0.000702316		ANK1	0.407312	3.18678e-14		DRAM1	0.491625	4.10956e-19
	ANO1	1.18247	3.58467e-08		FAS	0.370995	0.00437793		PPM1D	0.373048	2.4e-15		SERTAD1	0.495175	7e-05		TSPEAR-AS2	2.124	0.002371		GABBR2	0.507204	0.000108438		LRATD1	0.665998	0.0033001		CSMD3	0.90081	6.63288e-16		ELAVL2	0.40438	0.00601488		BBS9	0.491538	3.19624e-13
	TSPAN11	1.17924	4.10372e-42		SLC6A9	-0.405035	0.00020853		FDXR	0.589644	1.09e-41		ISYNA1	0.493454	6.84e-31		PADI3	2.10101	1.24849e-07		GRHL3	0.506366	0.00553781		GADD45A	0.664374	8.85962e-23		PTAFR	0.898014	1.48723e-05		ZFHX3	0.401934	5.82229e-05		LOC124900602	0.490665	0.00272845
	ADAP2	1.1628	0.00189171		SLC7A11	-0.450626	6.09e-13		PMAIP1	0.378538	4.59e-17		TRIM43B	0.482096	0.00795406		MIR34AHG	2.09318	1.20164e-32		RPS27L	0.501794	1.79468e-27		NAV3	0.663052	1.26969e-05		TP53INP1	0.887986	3.80011e-33		RUSC2	0.399118	9.57715e-07		EPS8L2	0.48511	1.74819e-23
	INKA2	1.16181	1.11142e-42		H1-2	-0.544761	1.84e-16		EBI3	1.23677	6.52e-05		PIDD1	0.479069	3.48e-08		INKA2	2.08817	1.03615e-128		WNT10B	0.498018	0.00609588		RPS27L	0.652214	6.7817e-47		HHAT	0.886497	0.00103118		DDB2	0.395553	4.10473e-22		PLAT	0.483175	9.75927e-09
	ABCA12	1.15737	8.06317e-08		H2BC5	-0.504043	0.00139776		ZNF440	0.423589	0.00423677		SCN4B	0.473348	0.00087736		VWCE	2.05526	6.3103e-72		SESN2	0.493239	4.09008e-22		MYOF	0.651906	2.18358e-09		BMP6	0.88137	1.15755e-05		FOXI3	0.395146	2.15857e-06		CA2	0.479887	8.03239e-18
	OVOL1	1.15396	2.13908e-14		H2BC12	-0.381335	1.88e-09		UCA1	0.60724	0.00387276		PLK2	0.468944	2.58e-17		WNT10B	2.05299	4.62585e-32		ZNF654	0.490752	3.0362e-06		TSPAN11	0.640605	1.25986e-15		NECTIN4	0.878488	2.75459e-30		CELF2	0.381531	6.79192e-09		NECTIN4	0.478247	4.68215e-12
	SLC7A14	1.14996	0.000433478		FGF19	-0.697063	1.33e-07		GDF15	0.541566	1.51e-11		ZNF440	0.461033	0.00157971		FRMPD2	2.03948	0.000101418		ZFHX3	0.488893	9.87303e-07		GRHL3	0.639153	0.000483103		ZNF488	0.871512	2.58471e-09		PRDM15	0.377851	6.27631e-07		PDE4C	0.46928	0.00689715
	VWCE	1.14774	1.94471e-13		TRIM53AP	-2.11003	0.00812405		CEACAM1	0.482371	0.00130244		TP53I3	0.455996	6.89e-11		KCNT1	2.03733	0.0047662		MBOAT1	0.487688	0.000254124		TRANK1	0.629783	1.25402e-06		ARC	0.871467	7.90491e-07		PLK2	0.375853	1.22044e-07		ZNF440	0.465517	5.53533e-08
	ALDH1A3	1.14177	2.20627e-24		MLLT6	-0.422893	0.000228505		PPP1R15A	0.386513	1.15e-06		ANXA4	0.455861	0.0073186		DDB2	2.03612	1.2378e-174		REV3L	0.487517	0.00114989		C10orf126	0.629535	0.00131243		TSPAN11	0.870656	8.19516e-06		PRDM1	0.371889	9.10221e-10		TNFRSF10C	0.462854	9.96253e-05
	CCDC63	1.13932	0.000338479		ZNF225-AS1	-0.593752	0.00732954		GABRE	0.550006	0.00111102		CEACAM1	0.453557	0.00036483		GLS2	2.0244	0.00837604		ZMAT3	0.48521	4.98414e-14		ELAVL2	0.618423	0.00160832		CEL	0.859838	9.606e-07		PLEKHH3	0.371177	4.22508e-08		ADRA2B	0.462344	0.00585161
	MIR3659HG	1.13699	2.53508e-05		H1-0	-0.560344	7.96e-65		SLC7A11	-0.416549	1.51e-12		CASP10	0.452233	1.99e-06		INPP5D	2.02375	1.73638e-134		SLC7A14	0.47976	0.00110779		GNA14	0.615123	5.31954e-06		TNFRSF10C	0.859827	1.21379e-13		SLC7A11	-0.376745	1.74572e-06		SIL1	0.458049	3.0781e-08
	SIGLEC14	1.13563	0.0015299		ZCCHC12	-0.511568	5.43e-09		H1-2	-0.568561	4.27e-13		MIR205HG	0.44948	0.00430765		ANKRD20A12P	2.02196	8.34827e-08		SVEP1	0.470173	0.00816409		CXCL14	0.612618	4.06726e-13		RNF43	0.855653	1.09858e-19		SLC7A5	-0.406731	1.88101e-28		STK17A	0.446406	5.25655e-05
	KCNN4	1.13261	0.00171736						FAM111B	-0.376924	0.00142166		MMP2	0.448304	1.72e-25		SP6	1.97486	3.19753e-13		CYFIP2	0.468447	5.11628e-17		GARIN1B	0.604935	1.14309e-09		MYPN	0.855012	0.000253346		H1-0	-0.409018	1.7909e-19		CHST6	0.436037	0.000131272
	GALNT5	1.12718	5.20753e-08						H1-0	-0.56877	2.77e-59		PLEKHH3	0.44439	3.79e-13		MUC19	1.96702	0.000341928		PLEKHG1	0.465538	0.00534514		CNTN2	0.601171	3.85798e-20		TP73	0.849117	7.57148e-11		H1-2	-0.419318	0.000885188		HTRA1	0.432377	0.00866136
	ORAI3	1.12626	5.48111e-06										COL7A1	0.441975	0.00768757		IP6K3	1.94401	1.64702e-06		CD109	0.465084	0.00181597		KCNF1	0.592792	0.00260621		SULT1C4	0.841854	0.00401678		SLC6A9	-0.440328	1.67106e-05		ZMAT3	0.430296	2.50157e-08
	EPS8L2	1.11352	1.6028e-115										MFAP5	0.436538	0.00718686		LOC101927345	1.93935	1.50847e-10		ILDR2	0.459834	2.30335e-08		AHNAK	0.591073	2.36052e-11		PLK2	0.836586	5.93698e-34		SLC38A1	-0.476023	5.05784e-18		TRIM22	0.423628	5.53921e-10
	DNAI3	1.10429	1.97095e-05										NAV3	0.431616	0.000757555		LINC01173	1.93622	9.41473e-11		ARL15	0.452322	0.00261722		ANXA4	0.589264	3.24946e-05		PRDM1	0.833958	1.76142e-46		H2BC12	-0.487511	3.68049e-12		CELF2	0.417186	3.0734e-12
	CDKN1A	1.09247	1.97402e-102										GPRC5A	0.430112	3.55e-09		MAMDC4	1.93201	8.92538e-53		CDK6	0.448521	1.09065e-15		CSDC2	0.588415	0.00010175		SPATA18	0.824191	7.02975e-11		SLC1A5	-0.489885	4.22649e-22		NUAK2	0.414834	6.76191e-05
	TNS4	1.07771	4.45671e-10										NPTX2	0.421815	3.63e-06		REREP3	1.91167	0.00874298		MDM2	0.444527	1.97811e-21		EPPK1	0.585358	0.00371743		GAL3ST4	0.822456	0.00160988		ASS1	-0.522704	7.14451e-24		SPATA18	0.412639	0.00484451
	FDXR	1.07399	4.80006e-131										DDB2	0.42173	2.81e-21		TAP1	1.90647	7.32269e-09		FAT3	0.440651	0.00255803		PRSS23	0.583746	5.95412e-15		TAGLN3	0.818837	3.45792e-05		SLC1A4	-0.556346	1.68395e-06		COBL	0.407256	1.7198e-11
	GPRC5A	1.07097	7.80418e-61										TNFSF9	0.41905	1.63e-12		SYTL1	1.89726	5.09981e-19		RNF19B	0.439653	3.24041e-15		ELFN1	0.580476	1.60298e-07		MYH16	0.798324	0.00460665		KIF1A	-0.56413	7.14451e-24		RGS16	0.407122	0.00125261
	GPR87	1.06422	0.00892969										ANK1	0.41268	7.84e-09		KCNJ2	1.8965	1.67962e-47		THSD4	0.434158	9.55745e-07		PLK3	0.579361	1.86949e-07		HTRA1	0.798185	5.60236e-09		VLDLR	-0.56819	4.7427e-06		CLDN1	0.407103	4.9752e-07
	SNAP25	1.04748	0.0029839										TRPV4	0.411516	0.00795406		GAL3ST4	1.89435	3.91497e-32		RRM2B	0.434147	7.47279e-09		COL12A1	0.577396	4.67998e-11		TRIM64B	0.798091	0.00147797		SLC43A1	-0.568905	2.73719e-08		DDB2	0.405414	8.35547e-23
	CSDC2	1.04362	1.15182e-05										FOXI3	0.411361	1.63e-12		LOC100130256	1.89291	6.23499e-15		DSP	0.429694	1.72706e-09		NGEF	0.575375	0.00166035		LOC124900602	0.796524	1.87607e-08		ARHGAP9	-0.576497	0.00501384		SMAD3	0.401369	7.32088e-17
	CPNE9	1.03547	0.00140262										POU3F1	0.407954	2.83e-09		LOC105375127	1.88741	0.00631525		OSBPL3	0.426487	3.24041e-15		ANXA1	0.574875	3.0823e-20		VWCE	0.796363	2.38739e-10		CHAC1	-0.577843	9.64481e-07		TANC1	0.400356	6.12356e-06
	ANO9	1.03435	0.00252284										ACER2	0.405023	0.000873875		PURPL	1.87852	8.50991e-19		COL12A1	0.421751	9.47903e-06		MFAP5	0.571403	7.65515e-06		CTNNA3	0.792598	0.00879416		IL20RB	-0.591289	1.51601e-05		LAMA3	0.388059	2.13687e-05
	LOC105377375	1.03378	0.00133488										ADAMTS7	0.399128	0.000956407		TSPAN11-AS1	1.86481	0.00305978		SDC1	0.420216	2.26729e-18		PPM1D	0.570086	9.33256e-11		FOXI2	0.785006	3.3675e-13		ALDH1L2	-0.641949	4.09099e-06		PRDM15	0.38736	3.94014e-08
	MYPN	1.02528	1.5138e-05										PLK3	0.398935	3.71e-09		LGR6	1.86394	9.46938e-27		UNC5D	0.418797	0.00188811		AFAP1L2	0.56875	0.00017582		RASAL1	0.774237	0.00187517		PCK2	-0.818476	2.59181e-20		DERA	0.385953	4.32382e-21
	MAPK13	1.02277	4.78082e-08										ELF3	0.393892	2.48e-05		MIR3659HG	1.86182	2.38258e-09		SUSD6	0.418514	0.00211072		TNFRSF10A	0.559663	7.1575e-12		NHLH2	0.762003	0.00831418						ISYNA1	0.379713	1.94762e-07
	MAPK11	1.01988	0.000218037										MSX2	0.392981	0.00230363		LOC124905978	1.85005	0.000208239		PARP14	0.418278	5.61829e-05		RUNX1	0.559522	4.41663e-05		TP53I3	0.76138	1.83565e-22						RRM2B	0.378871	1.02207e-08
	PARP10	1.01759	3.08667e-06										BBC3	0.390844	1.41e-13		LOC105376718	1.84976	1.34941e-07		POU3F1	0.414978	3.73245e-05		EPAS1	0.557485	4.00374e-05		NTRK2	0.756922	0.00452592						PLEKHH3	0.375923	9.68756e-09
	ANKRD65	1.01686	0.000659836										SDC1	0.388958	9.08e-09		TAFA2	1.84146	2.62076e-14		MTCL1	0.412105	8.17582e-11		RNF43	0.556861	1.25183e-05		PLEKHH3	0.756773	1.6299e-34						CDC42BPG	0.375033	1.2878e-14
	ACE2	1.01461	0.0071411										EDA2R	0.373408	6.04e-11		CNTN2	1.81295	1.71036e-154		ZNF488	0.412041	7.60302e-05		CREB5	0.556724	6.10307e-15		FDXR	0.75161	2.12285e-54						CDK1	0.373746	5.63472e-13
	ACTA2	1.01331	2.39717e-10										SERPINE1	0.37142	6.01e-14		LOC644661	1.80852	0.00143407		PROCR	0.40752	7.79326e-05		VWCE	0.555385	0.000138043		GDF15	0.74691	1.49678e-20						PHGDH	-0.371797	4.6325e-17
	LOC105377067	1.00306	0.000103179										PYCR1	-0.372204	0.00311267		ELAPOR1	1.80662	8.88749e-06		NEFL	0.407274	9.20972e-11		WNT9A	0.545946	0.00123476		NRP2	0.742871	1.75879e-10						WDR76	-0.376265	0.00444461
	TENM4	1.00078	2.56073e-25										SLC7A1	-0.374062	1.02e-14		DRAM1	1.80341	1.21362e-120		NAV3	0.406383	0.00416174		KIAA1217	0.544274	3.1223e-33		SDC1	0.733713	2.9522e-24						NLRP12	-0.383322	2.55326e-08
	PTGES	0.998525	5.96419e-05										TRIB3	-0.379545	1.81e-05		RD3	1.79152	0.000250658		CSF1	0.40508	2.82675e-08		LOX	0.539661	0.00244134		PAQR8	0.72632	9.84478e-05						FRA10AC1	-0.391405	0.00366621
	KCNJ2	0.996645	9.25097e-06										H1-0	-0.38348	6.57e-30		TSPEAR-AS1	1.78172	0.000455738		LNPEP	0.398281	0.00164758		SYTL5	0.538193	8.52889e-12		TRPV4	0.71273	1.15726e-07						TUBE1	-0.394293	2.06291e-05
	PADI3	0.996041	0.00122289										FAM111B	-0.389356	0.000685729		TP53INP1	1.75897	2.35285e-184		APOBEC3C	0.396945	5.15912e-06		TRIM22	0.535983	3.22574e-36		DOCK3	0.70294	1.38183e-07						NHSL1	-0.396579	2.06668e-08
	TFEC	0.993551	0.00829573										H1-2	-0.427852	5.01e-08		CFD	1.75761	2.35283e-09		TNFRSF10A	0.395607	3.1295e-07		TMBIM1	0.528495	0.000654572		SULF2	0.697846	1.62073e-36						ADM2	-0.397383	0.000388447
	CES4A	0.993497	0.0065257										SLC38A1	-0.430361	1.17e-28		NEAT1	1.75454	1.3081e-05		GADD45A	0.394918	6.9146e-10		TMC1	0.527736	0.00379437		TANC1	0.69613	4.71373e-15						PTMS	-0.413888	0.00328886
	PRSS23	0.985971	1.01494e-35										PCK2	-0.611331	2.49e-09		SP5	1.74836	4.73746e-23		AHNAK2	0.394391	2.48306e-09		ITGA3	0.524394	1.71214e-12		HSPG2	0.69482	6.48811e-20						CEBPB	-0.414485	3.30735e-05
	LRG1	0.982972	7.16343e-07														TSPEAR	1.73541	0.0013656		DTX3L	0.38794	0.00271468		FST	0.524282	1.07305e-10		NAV3	0.693994	4.26208e-16						RGS4	-0.421848	0.00146048
	GCNT4	0.981773	5.54254e-09														LOC105371409	1.72706	0.00599195		COBL	0.385885	0.000164033		CAV2	0.521917	3.84947e-07		LY6K	0.691074	0.00399318						STC2	-0.427188	1.90966e-26
	CSMD3	0.974223	1.42546e-08														HOTAIRM1	1.72654	3.57689e-09		MAST4	0.384931	0.00879415		GPER1	0.518339	8.80101e-05		FAS	0.686766	3.10684e-06						TRIB3	-0.430584	9.36244e-13
	DSC3	0.971568	4.80384e-09														MAPK13	1.71865	2.10807e-07		TOB1	0.383548	9.18205e-06		CACNA1E	0.516664	0.00953833		LNX1	0.683504	5.69625e-07						H1-0	-0.438541	4.70812e-21
	TREML1	0.968965	0.000111556														LOC124906307	1.7091	0.000891029		IL6R	0.379269	0.00130047		WNK4	0.516175	0.000237819		TOB1	0.682749	1.41094e-22						SMAGP	-0.445387	3.32874e-09
	CSPG4	0.967463	7.91883e-11														FOSL1	1.69284	1.06537e-186		MYO6	0.378439	7.8133e-09		SMIM3	0.513807	0.00582943		TCEA3	0.680984	0.00250946						CARS1	-0.447859	8.60277e-18
	CEACAM1	0.955531	1.33102e-22														LOC105369370	1.6902	0.00199992		SEMA3C	0.37635	0.00348829		EMILIN2	0.510839	9.50665e-27		TRANK1	0.674349	1.51356e-05						CCDC112	-0.451016	0.000493987
	LAMP3	0.951021	0.0046405														LOC107987401	1.68384	1.31708e-06		UBASH3B	0.37542	5.15912e-06		ZMAT3	0.508109	3.33623e-15		DDB2	0.668992	1.79643e-65						CHD7	-0.46385	0.00153447
	LOC124903848	0.947224	0.00189171														LOC105379272	1.68026	0.00341523		SYT14	0.375191	1.24471e-06		SP140	0.503155	5.11118e-05		DSC3	0.666017	0.000622299						CCDC160	-0.468514	0.00685175
	RARG	0.939536	5.37899e-16														EDA2R	1.67993	1.84624e-32		HNRNPA1L3	-0.385535	0.000532042		CYFIP2	0.50005	6.24868e-18		OVOL1	0.657815	1.11742e-09						GPX8	-0.472078	5.48064e-11
	DRAM1	0.939426	2.86781e-47														LINC02765	1.67378	4.03362e-11		PDGFRA	-0.388115	0.000913627		ANXA3	0.497766	2.87587e-06		FOSL1	0.655063	5.79526e-26						KIF1A	-0.487126	3.2752e-19
	MYOCD	0.932566	5.18993e-16														LOC124904526	1.662	2.81221e-07		LRAT	-0.394847	8.06179e-08		HIVEP3	0.495837	0.000591683		SP9	0.654949	5.93469e-05						COLGALT2	-0.491175	0.00550383
	KRT80	0.919408	6.57987e-06														TSPAN11	1.64834	3.18245e-126		ILF3-DT	-0.406374	0.00232021		COBL	0.494085	3.96383e-08		NPTX2	0.647363	4.55979e-13						SCN4A	-0.50022	2.67725e-06
	LOC101929748	0.916958	0.00123654														NHLH2	1.63976	1.27754e-29		GLI1	-0.41653	0.00149443		SUSD6	0.491922	0.000332651		ANK1	0.64667	2.04248e-34						ADRA2C	-0.500383	0.000131493
	CTNNA3	0.914244	6.0794e-10														GRIP2	1.63112	1.4127e-54		PRDM14	-0.424754	9.15675e-05		SLC6A17	0.491465	0.00222812		CABYR	0.645966	1.63265e-11						VEGFA	-0.517794	2.0583e-10
	CROT	0.912824	3.52508e-13														LOC124905316	1.62143	1.27349e-08		SP8	-0.43825	0.00842902		MRGPRF	0.488725	1.50462e-07		DRAM1	0.639591	3.91283e-33						SLC43A1	-0.530271	4.75714e-08
	EMILIN2	0.911895	4.07952e-19														SCN2A	1.61652	1.73463e-12		SNHG19	-0.454854	0.00772827		NRK	0.485575	4.03505e-09		PDE4C	0.625863	0.000309718						SLC1A5	-0.531987	3.30199e-27
	PTAFR	0.911605	1.20422e-18														EOMES	1.61409	7.80427e-05		H2BC12	-0.467332	0.00041055		SULF2	0.48441	1.02284e-23		SLFN5	0.623973	0.000230771						EIF4EBP1	-0.540228	1.88096e-15
	SCN4B	0.908088	1.14488e-15														TNFSF9	1.61216	3.41259e-23		INPP5K	-0.469871	0.00857932		THSD4	0.472017	1.46235e-11		PPM1D	0.622274	9.93647e-39						ULBP1	-0.54645	1.37102e-08
	EBI3	0.906268	1.66822e-13														EBI3	1.5969	7.24157e-31		E2F2	-0.58108	0.00242057		PCLO	0.471401	0.00997364		MAP3K12	0.62177	0.000239235						SLC7A11	-0.562986	4.49511e-17
	SLC1A1	0.905126	0.00124446														ARHGAP40	1.58247	1.15573e-05		H1-2	-0.586439	0.00164758		HSPA4L	0.467178	0.00101583		RTN4RL1	0.618206	0.000181429						SLC38A1	-0.591655	1.24216e-27
	CXCL14	0.90408	3.47405e-20														POLH	1.57704	1.24356e-104		TBX10	-0.70467	0.000505962		SESN2	0.46308	1.24911e-16		SMTN	0.6139	6.73484e-08						SLC7A5	-0.650882	4.55859e-74
	CYGB	0.90047	5.27788e-14														ACER2	1.55191	2.63462e-31		H1-0	-0.73472	1.0438e-34		BBS9	0.462338	1.55665e-08		MAMDC2	0.609791	4.78694e-06						JDP2	-0.670574	2.73924e-13
	LINC03099	0.899488	0.00770714														TMEM88B	1.5496	1.27999e-06		LINC02972	-0.743513	1.16125e-06		RHOU	0.458641	2.66607e-05		FBN2	0.607226	9.27471e-09						ASS1	-0.672743	1.08311e-39
	TNFSF9	0.889913	5.08691e-56														TRIM55	1.54694	0.000521181		RPS17P16	-0.768871	0.00368996		BAX	0.453699	3.05221e-09		ZMAT3	0.589528	1.71699e-15						VLDLR	-0.709051	1.19486e-09
	PDLIM3	0.888968	0.00256581														MYOCD	1.54585	2.72571e-13		CYP26A1	-0.861885	5.66704e-06		NEFL	0.45343	1.73271e-11		FAM20A	0.585586	5.71951e-06						SLC6A9	-0.719673	4.6325e-17
	NCCRP1	0.886516	0.00391025														PLXNB3	1.53583	0.000312783		LOC124904632	-1.10653	1.87946e-05		TOB1	0.452671	4.88274e-08		CDH5	0.585198	0.00179436						SLC1A4	-0.739149	1.3607e-12
	LRRN4	0.880419	3.56248e-05														SLC25A45	1.52948	4.59067e-07		DHRS2	-1.14896	0.000221048		REV3L	0.449817	0.00516557		PLK3	0.584232	3.74633e-27						PNMA2	-0.758678	0.00438716
	PDZD7	0.88011	2.59582e-05														CALML6	1.52301	0.0042775		LOC105370363	-1.25108	6.16777e-05		TNFRSF10B	0.449146	9.51706e-07		PALM	0.583583	0.00023258						GREB1L	-0.809376	0.000531079
	FAS	0.879199	9.8131e-18														COL17A1	1.51529	4.17409e-20						PLAU	0.446728	1.61314e-07		LAMA3	0.573103	1.77627e-11						IL20RB	-0.8476	2.78417e-12
	SERPINB5	0.878386	3.558e-22														PLK3	1.50703	1.91491e-64						PALLD	0.446455	1.72117e-21		SMAD3	0.570788	3.38947e-30						ASNS	-0.849371	0.0036352
	CLDN4	0.878111	0.00462915														SESN1	1.50162	7.47429e-107						STK17A	0.446145	8.07438e-06		RNF144B	0.57004	0.000178139						CHAC1	-0.861947	5.33711e-22
	DES	0.876377	9.43078e-05														TRIM22	1.49784	0						AEN	0.442636	4.73153e-52		S1PR2	0.569704	0.0044319						ALDH1L2	-0.880908	1.44622e-12
	SFN	0.872915	4.32608e-44														RIPOR2	1.49313	7.5181e-46						TDRD7	0.433452	0.00667013		ADRA2B	0.568475	0.00268253						ASNSP1	-1.05179	0.00797752
	RNF144B	0.872571	9.81777e-17														ODAPH	1.48638	1.55725e-13						SH3TC2	0.42789	0.00597228		AHR	0.566777	0.00113262						PCK2	-1.1821	6.99483e-41
	OSMR	0.871574	6.46523e-06														RPS27L	1.48534	7.93504e-234						CSPG4	0.426249	2.86819e-08		GRIP2	0.565671	7.6143e-07						TXNDC5	-1.44474	0.0074552
	CNN1	0.865892	8.67138e-21														CSGALNACT1	1.48138	0.000124029						GAMT	0.426153	0.00678755		EPHA2	0.559817	3.85056e-33						RNA45SN4	-1.62433	0.00306456
	CLEC7A	0.865097	3.46547e-10														DSCAML1	1.46617	0.003401						TNFRSF10D	0.424459	8.34523e-10		POLH	0.559399	4.90786e-17
	C16orf74	0.862466	0.000657653														GADD45A	1.46064	1.75162e-131						NGFR	0.421054	0.00607543		KRCC1	0.55877	0.000581484
	VIL1	0.855436	1.0936e-06														RNF144B	1.45332	6.22777e-54						DSP	0.420312	5.57938e-09		SFN	0.557024	3.09066e-16
	TP53INP1	0.855198	5.29092e-38														RNF43	1.45226	7.17109e-33						CD44	0.419656	1.11121e-08		CELF2	0.554616	9.14355e-24
	HSPA12A	0.85362	2.73332e-05														XPC-AS1	1.44758	1.10425e-05						GPR141	0.412776	0.000138938		CCND1	0.553653	1.35239e-42
	CXCR4	0.85348	8.5589e-05														ANKRD65	1.43489	0.00071036						TANC2	0.411291	0.000923353		SLC52A1	0.546129	0.000139447
	PDGFA-DT	0.849011	0.00054256														MYOM3	1.43288	3.83305e-05						ADAMTS15	0.410882	0.000912544		PTPRM	0.540501	1.04085e-07
	PLK2	0.845753	5.32179e-69														CASP10	1.42236	4.74069e-06						MDM2	0.403261	3.84979e-17		ABI3	0.536614	0.00191357
	SDC1	0.844802	9.44495e-60														CDH10	1.41497	1.28719e-08						TANC1	0.396725	9.92749e-06		GNA14	0.535763	0.000221516
	ACKR3	0.841837	0.00978807														NCF2	1.4123	3.76261e-07						APOBEC3C	0.396477	4.23414e-06		EHBP1L1	0.53483	0.000127275
	CD79B	0.841244	0.0017727														COL7A1	1.40949	2.46831e-13						FOXD1	0.393753	1.78992e-05		RTL9	0.531993	1.79193e-14
	ANK1	0.84033	4.67195e-42														NPPB	1.40873	0.00885176						ISYNA1	0.391469	3.3781e-06		MAFB	0.528808	0.00250946
	C17orf100	0.840042	0.00394565														LOC100507006	1.40736	4.12811e-13						LMNA	0.389498	9.95612e-07		HLA-DOA	0.527039	3.25387e-07
	BNC1	0.838435	0.000171749														PLD5	1.40725	5.3069e-07						ZNF440	0.3876	1.90782e-06		BBS9	0.52669	3.41478e-12
	POLR3GL	0.832995	0.000756404														LOC124902911	1.40177	4.32226e-05						NOX4	0.384154	0.00867451		KAT2B	0.52241	0.00901387
	NLRP1	0.831665	1.64592e-05														LRATD1	1.39653	2.59435e-16						ZNF488	0.382879	0.000588456		CAMK2D	0.520516	0.0031684
	C1QTNF1	0.829247	2.849e-06														FAM98C	1.38692	3.06155e-09						PDLIM1	0.382523	5.08992e-09		UTRN	0.518774	1.79503e-29
	ADRA2B	0.826455	0.00162544														LAPTM5	1.37793	0.00145738						METRNL	0.382314	0.00395559		TNFRSF10A	0.513193	1.29361e-06
	LEMD1-AS1	0.825214	5.85896e-08														HOXA1	1.36802	0.0035633						GABBR2	0.382113	0.000118441		APLN	0.512695	0.00300304
	CD177	0.824148	8.57568e-08														FLJ16779	1.35733	9.41314e-14						PGPEP1	0.382091	2.04714e-06		PRRG1	0.509785	0.00255156
	UNC5B-AS1	0.813601	0.00467734														CEACAM1	1.35634	3.33856e-07						HERC5	0.381521	4.92191e-05		SKAP2	0.509716	1.72982e-05
	TGFA	0.809703	5.87399e-07														ELAVL2	1.34352	2.00876e-29						SFXN3	0.380578	0.00294533		CRPPA	0.508926	0.00543746
	C1QTNF4	0.806733	0.00420165														SERPINE1	1.34164	2.00235e-117						NBPF19	0.380278	0.00999024		LTBP2	0.507889	0.00511378
	AFAP1L2	0.804079	1.40129e-07														CIMAP3	1.33504	2.25942e-15						CYRIA	0.379723	0.00554276		ISYNA1	0.505581	9.65294e-13
	ADAMTS9	0.803315	2.21217e-13														LOC124909489	1.32537	3.44891e-08						GCNT4	0.379157	0.00302411		PRF1	0.504984	1.08775e-08
	SPATA18	0.803168	1.73848e-08														ITIH5	1.32485	7.22091e-90						CELF2	0.37877	4.02223e-06		TNS4	0.50383	0.000140355
	ANKRD20A12P	0.797657	1.13679e-06														ZMAT3	1.3212	1.06387e-106						EGFR	0.376496	4.18708e-06		PARD6G	0.497051	3.23435e-06
	LMNTD2	0.793916	0.00196126														TP53TG1	1.32003	8.14714e-09						CAV1	0.375702	1.42719e-09		IFI16	0.49566	3.75133e-09
	RGS16	0.793643	7.59304e-17														TNFSF15	1.31923	0.00553265						NRP2	0.375496	4.00443e-20		APOBEC3C	0.493812	9.26554e-24
	GRHL3	0.793295	9.2106e-29														LOC105376239	1.31571	0.000369551						PLAT	0.372435	1.65942e-11		ADAMTS7	0.493091	3.55905e-10
	RASGRP3	0.792554	0.00918443														FOXL1	1.31074	7.98985e-06						MXRA5	0.371559	0.000249016		PDGFC	0.49075	0.00235083
	FST	0.785719	2.03218e-11														EPAS1	1.30974	3.39628e-29						IKBIP	0.370464	2.3788e-11		RUSC2	0.489337	1.53602e-09
	OLFML2A	0.781937	0.00157231														LY6K	1.30497	1.1061e-19						E2F1	-0.376093	1.27635e-08		APLP1	0.488928	0.00130653
	CFD	0.780086	9.13241e-05														CDH8	1.2953	2.07743e-09						FBXL20	-0.385314	0.00727325		MAST4	0.487268	0.000780959
	FEZ1	0.779834	8.81256e-06														CSF1	1.28892	6.13341e-96						MIR17HG	-0.402245	0.00997364		ZNF876P	0.487006	2.09646e-07
	TIMP3	0.777472	2.41568e-20														CLDN1	1.27928	5.262e-07						FGF19	-0.434317	0.00306003		SLC25A43	0.484567	0.00602821
	PLAUR	0.777437	0.00319167														APLP1	1.27711	1.03382e-17						LINC02972	-0.449523	8.56451e-06		KAZN	0.483764	3.01463e-17
	TNFRSF10C	0.776169	1.8245e-09														CLDN4	1.27704	0.00111717						H1-0	-0.451225	2.88904e-14		ILDR2	0.48326	0.00187517
	PALM	0.774946	1.08485e-18														PIDD1	1.26417	2.47968e-23						GDPD2	-0.486756	0.00145901		CRYBG2	0.479423	0.00316037
	EHD2	0.774894	1.13776e-08														RPL23AP64	1.26106	0.000441174						SNHG19	-0.49581	0.00582534		HOXB1	0.475023	1.68189e-07
	SEMA3B	0.770456	9.52302e-06														NEFL	1.25876	1.88848e-96						H1-2	-0.519213	0.000567384		SYNPO2	0.474714	6.48017e-06
	SLFN5	0.770059	3.20102e-11														SDC1	1.2573	4.77688e-151						E2F2	-0.645132	0.00327999		PRSS23	0.472114	0.000221516
	EHBP1L1	0.764988	2.03921e-06														LOC105376224	1.25712	0.00274406						LOC105370363	-0.772338	0.00379437		GNG4	0.468895	1.96529e-05
	PAQR5	0.764848	5.78925e-05														CCR7	1.25677	2.15074e-08						MIR124-1HG	-0.844547	0.000467904		PADI2	0.468877	2.88798e-05
	KITLG	0.764342	1.32665e-23														ISYNA1	1.2562	4.85605e-75						DHRS2	-1.19327	1.57409e-12		FRMD4A	0.468019	1.18507e-07
	RTN4RL1	0.764053	0.00118993														FRMD5	1.25384	7.0876e-06						LOC124904632	-1.47787	2.48344e-16		FGF2	0.464499	0.000163455
	PDE4C	0.761257	1.09782e-06														ZNF563	1.25066	9.93326e-08						HSBP1L1	-2.2596	0.00258892		B4GALNT3	0.463599	4.09817e-20
	WHRN	0.760256	1.29258e-06														KCNN4	1.24908	0.00591359										CPE	0.462553	7.22754e-12
	AKR1C3	0.760004	0.00711727														DOCK8	1.24747	2.25979e-20										PIK3R3	0.462444	0.00685092
	MBOAT1	0.758796	8.44538e-37														RGS20	1.24356	3.09397e-07										PALLD	0.461061	5.28008e-15
	SUGCT	0.758032	1.41419e-05														SNAI3	1.24029	0.00533374										ZNF440	0.459971	2.38187e-08
	TRANK1	0.757121	1.89568e-11														LOC286059	1.23787	0.000463595										C1QTNF6	0.459892	4.57305e-07
	SLC2A12	0.756377	0.000985966														ADRB2	1.23688	0.00134325										RRAD	0.459882	8.74484e-16
	CEL	0.75457	3.03426e-09														LOC124905041	1.2367	1.80083e-07										TOX2	0.459872	1.17298e-05
	ACP5	0.751209	0.000543372														LOC105378678	1.23532	0.000248943										SIL1	0.459802	8.51097e-07
	TRPV2	0.748646	5.17127e-05														RAMP1	1.23189	0.00123435										HOXB2	0.45963	3.29882e-05
	LAMB3	0.747963	1.07387e-07														PTCHD4	1.23045	1.64804e-05										INPP1	0.45954	0.00195826
	EPAS1	0.743153	5.1802e-80														SYK	1.22695	2.1492e-05										COBL	0.459486	1.81786e-13
	SLC39A4	0.740714	9.1293e-06														APOBEC3C	1.22374	7.10139e-60										SESN3	0.458309	1.83365e-11
	ACER2	0.737638	9.17773e-18														GAD1	1.22111	2.66089e-31										PDLIM1	0.457798	5.53537e-19
	CSF1	0.737299	1.32656e-05														WFDC21P	1.21825	2.6333e-08										ZBTB38	0.456775	1.0568e-05
	GPR176	0.736371	9.47743e-05														HKDC1	1.21737	0.00700025										TBX2	0.456077	0.00305777
	TOR4A	0.736115	0.000275232														C13orf46	1.2128	2.1332e-05										LGR6	0.455865	0.00602821
	ZNF385A	0.734184	3.38932e-10														TRANK1	1.21146	1.84233e-11										PLCD1	0.454733	0.00539525
	LIF	0.733224	3.26475e-16														LOC105377378	1.20449	0.00278814										CDC42BPG	0.454695	3.19272e-19
	ESPN	0.731642	0.000578572														ELFN1	1.20061	4.4582e-27										CASTOR3P	0.453945	0.00474565
	RIPOR2	0.73048	6.35606e-07														NGFR	1.19955	8.59166e-16										CEACAM1	0.452248	6.50114e-05
	BBS9	0.724092	4.34896e-112														LOC105370670	1.19768	0.0008135										PRPH	0.451087	0.00565344
	GRIP2	0.723935	6.32756e-11														STK17A	1.19129	6.1087e-45										TEAD3	0.44879	0.00203019
	TAGLN3	0.723861	0.00328131														RAB7B	1.19056	0.00701394										DERA	0.448615	8.29079e-25
	RASAL1	0.723339	0.00396524														CEL	1.18792	2.50455e-37										MDM2	0.445513	8.55359e-18
	MMP2	0.722638	1.16406e-83														JPH2	1.18519	6.0441e-12										RGS16	0.445109	0.000881143
	DDB2	0.720287	2.43555e-73														NAV3	1.1803	7.52838e-24										EPPK1	0.443438	3.14644e-11
	SAMD9	0.717248	3.26532e-12														SLC6A17	1.17592	5.90971e-20										SUGCT	0.443363	0.00405178
	DUBR	0.716274	0.000395883														LOC124903821	1.16319	0.0077276										HAND1	0.442467	0.000189521
	ISYNA1	0.715568	2.1307e-70														WNT3	1.15395	4.79551e-06										MMP14	0.440731	1.20984e-28
	ZMAT4	0.712804	0.00165452														CROCCP3	1.15216	4.94778e-05										FERMT1	0.438969	4.99332e-12
	DNAH2	0.711081	0.00119152														ZBTB7B	1.1397	1.51533e-41										RRM2B	0.43785	5.82073e-12
	TRPV4	0.710949	1.29258e-06														PLEKHG1	1.13677	1.9791e-17										ZFHX3	0.437841	6.31696e-06
	COL1A2	0.710343	9.64019e-97														LCAT	1.13529	9.32764e-08										KIAA1217	0.436946	3.04394e-20
	MIR205HG	0.709668	9.01148e-16														GRHL3	1.13524	1.20948e-17										OPLAH	0.435308	0.00885156
	GJA5	0.706004	2.42902e-10														LINC00537	1.13385	1.2095e-08										SGPP1	0.433021	0.00106801
	PLAT	0.705996	9.16823e-48														CACNA1D	1.13065	6.30401e-05										ELAVL2	0.432923	0.00284721
	MRGPRF	0.704477	6.89973e-23														OPRD1	1.11812	3.28036e-14										CA2	0.432441	4.75985e-17
	HLA-DOA	0.703767	4.9819e-05														CRACDL	1.11762	0.00855185										PRDM15	0.429328	1.96536e-09
	SYTL5	0.70314	1.29776e-09														LAMB3	1.1137	0.00326798										XPC	0.425448	2.73234e-16
	ANGPTL2	0.700066	7.98177e-10														CSDC2	1.1112	1.81831e-18										LIF	0.423876	1.98179e-05
	KCNK6	0.699537	4.74515e-07														ADAM33	1.1054	2.06072e-16										PLD1	0.420141	2.82529e-06
	SYTL2	0.6944	9.86686e-30														LOC105371493	1.09926	0.00870874										SERPINE1	0.419645	1.0713e-15
	ELAVL2	0.69274	3.86433e-08														SCN4B	1.08666	1.06368e-14										RIPOR2	0.419578	4.78651e-12
	ITGB2	0.690174	0.00625269														ARHGEF37	1.08576	0.000441417										NINJ1	0.417568	0.00200064
	DPYSL4	0.687939	1.41533e-11														BAX	1.07491	6.00011e-57										ESPN	0.417477	2.13001e-05
	CDC42BPG	0.684192	4.36549e-28														CYFIP2	1.07445	1.446e-94										FAM210B	0.414324	6.97261e-08
	RINL	0.682718	0.000614781														CYGB	1.07435	1.1138e-06										SUSD6	0.41359	0.000922407
	S100A14	0.68187	9.58463e-10														MIR503HG	1.07159	0.00750007										AK3	0.412937	0.000200447
	CCDC3	0.681689	0.000179039														AHNAK2	1.06179	4.51802e-40										ARL15	0.412862	0.000156427
	CD70	0.680381	7.42335e-26														LACC1	1.05324	5.92976e-05										ANXA4	0.411882	3.23842e-07
	PAQR8	0.679579	0.00630229														KRT80	1.05297	5.98601e-14										BTG3	0.410906	3.44924e-24
	AP3B2	0.678747	3.65398e-09														KRT17	1.05146	0.00361272										MRGPRF	0.410763	0.000899438
	COL16A1	0.678259	0.000397769														EMP1	1.05064	2.17579e-30										ZNF219	0.409339	1.66811e-06
	POU3F1	0.673361	7.95517e-24														RHOU	1.04915	2.10436e-33										FBN1	0.40907	2.55648e-09
	BCL6	0.673172	7.79084e-05														TMEM106A	1.04764	0.00929184										RARG	0.408113	0.00408066
	UAP1L1	0.672202	1.27263e-08														TNFRSF10A	1.04614	1.98566e-52										ITGB4	0.406503	0.00209114
	PLAU	0.671029	7.00884e-24														ZFP57	1.04593	0.00144721										SVEP1	0.405649	0.0016721
	TYMSOS	0.668392	0.000532918														LOC124900509	1.04232	0.00108513										BMAL1	0.405574	3.70843e-08
	SERPINE1	0.666053	2.44075e-62														COL16A1	1.03142	4.13007e-08										FGFR2	0.403676	1.08934e-18
	MMP14	0.665414	3.45127e-60														MRGPRF	1.03128	1.9597e-34										BBC3	0.403124	9.38825e-12
	LGR6	0.664651	0.00160279														LOC105376222	1.03085	4.48086e-09										IKBIP	0.402774	5.58864e-15
	GARIN1B	0.663912	0.00763569														CACNA1A	1.03013	6.5185e-19										PARM1	0.401369	0.00260686
	SIL1	0.663585	1.70497e-10														BNC1	1.02956	3.29117e-08										IQCA1	0.400902	0.00821271
	ANXA4	0.663178	2.77053e-10														ITGAX	1.02826	0.00250361										ABTB3	0.398389	0.000192706
	POU2F3	0.662023	1.04811e-05														LOC124906236	1.02733	0.00269702										PTPRU	0.397227	6.30958e-16
	IGSF10	0.658252	0.00477817														HSPA4L	1.02732	2.34799e-21										ABCA1	0.393697	4.77762e-09
	TBC1D8B	0.657754	5.89021e-05														ALDH1A3	1.01989	2.70007e-24										MICALL1	0.393686	5.03563e-09
	ELF3	0.655032	8.82448e-15														COL27A1	1.01584	2.47792e-15										TBX3	0.392723	4.00364e-05
	PTGS1	0.654994	0.000225695														FAM95C	1.0126	6.41566e-14										NYNRIN	0.392633	2.83938e-05
	HAND1	0.653321	7.86759e-05														ILDR2	1.01186	1.16621e-31										AHNAK2	0.392139	0.00616994
	LY6K	0.649771	0.00444755														FADS3	1.01016	5.27586e-29										TNFSF9	0.391186	4.96579e-08
	TCEAL7	0.649439	0.00550379														PDGFA-DT	1.00806	0.00330574										TJP3	0.391024	0.00536854
	NSG1	0.648202	0.000520978														ATG16L2	1.00792	4.38959e-09										RIC1	0.390092	7.87446e-09
	RGL1	0.647537	5.65857e-10														SULF2	1.00502	2.30012e-118										TYMS	0.388244	0.000103478
	HTRA1	0.644638	5.17117e-06														TRPM6	1.00461	0.000416021										TNFRSF1B	0.387333	0.00013168
	THBS1	0.644293	1.14763e-19														PKD1L2	0.999501	0.000669658										NPTX1	0.386903	2.14635e-06
	WFDC2	0.644005	5.21437e-06														LOC102723458	0.997005	6.67825e-05										LBX1	0.384527	0.00449449
	GATA3	0.643214	0.000295806														ITGA3	0.996937	2.48381e-43										TANC2	0.381664	0.000151013
	DEF6	0.640722	0.00150913														RNF208	0.996812	0.00101339										PROCR	0.381018	2.91035e-05
	SOX3	0.638677	2.50446e-05														SEPTIN4	0.992527	0.00195333										MEGF6	0.380384	0.00623672
	C22orf23	0.635512	0.001533														WNK4	0.989673	2.94257e-15										P4HA2	0.37943	6.80977e-07
	NAV3	0.63506	3.1171e-15														LRRC15	0.983761	1.4472e-07										CD70	0.378235	0.00179436
	SERTAD1	0.63479	4.66755e-09														CD44	0.980918	3.04123e-60										FHL2	0.377289	2.46703e-05
	TMPRSS2	0.634287	1.20287e-06														LOC124900605	0.977958	8.54273e-12										LIMK2	0.376626	2.70326e-12
	MYL7	0.63394	0.00212827														TNFRSF10D	0.975696	4.27191e-56										DNAJB5	0.375612	1.6142e-05
	C1S	0.632623	1.67934e-25														CPXM2	0.975303	0.000670416										UFM1	0.375381	1.01283e-10
	GAD1	0.631366	5.35488e-10														PPM1D	0.975071	2.64873e-32										ARHGEF3	0.374743	0.000182716
	CPE	0.631283	1.64767e-14														LMNA	0.973493	5.28283e-47										ZFYVE1	0.374413	9.31152e-06
	KLHDC7A	0.629143	3.06611e-05														CROT	0.96765	7.21546e-09										CHST15	0.371457	1.29892e-05
	WIPF1	0.626996	9.1381e-10														CLIP4	0.962079	1.02867e-07										MSX2	0.371244	0.00280652
	CLDN19	0.624593	0.00108948														ISG15	0.960217	0.00454929										EPS8	0.371166	2.5053e-08
	ADGRG1	0.62428	1.49976e-08														ADGRG1	0.959863	3.94328e-10										DSP	0.37018	5.1473e-23
	ADAMTSL4	0.622332	1.01527e-11														KCNH8	0.959817	0.00135933										SMCO4	-0.370778	0.000464679
	EXOC3L1	0.622061	2.48346e-07														ME3	0.956335	0.000999175										LOC107986638	-0.372066	0.000181429
	COL9A2	0.618963	2.85107e-05														SLC12A4	0.95305	4.1854e-38										RAB39B	-0.372276	0.00965984
	CADPS2	0.618665	0.00223958														CRTAC1	0.951005	9.01005e-05										SREBF1	-0.374586	9.56517e-11
	CPXM2	0.617485	2.43236e-06														CCDC9B	0.950592	0.00127855										ATF4	-0.375209	1.88445e-20
	PLK3	0.616813	8.80582e-25														SESN2	0.949721	1.38613e-95										H2AZ1	-0.376725	0.000418006
	TXNRD3	0.614471	0.0021369														TNFRSF10B	0.949213	3.11501e-33										ZFP69B	-0.379834	0.0017249
	PSTPIP2	0.612439	5.93371e-08														PEAR1	0.943831	2.83661e-12										PMF1	-0.385145	0.0026662
	ADAMTS7	0.612001	1.23607e-08														SCUBE3-AS1	0.942705	0.00234969										CEBPB	-0.385359	0.000305969
	IGFBP3	0.611607	6.59511e-10														ACHE	0.941554	7.47684e-17										GABPB2	-0.386035	0.00159096
	P4HA2	0.604635	3.09668e-23														HHAT	0.94124	2.2472e-10										PYCR1	-0.393631	6.48811e-20
	TMEM63C	0.603584	0.000634389														SUSD6	0.936632	5.64714e-19										EIF4EBP1	-0.396076	5.63147e-08
	CASP10	0.600944	3.45032e-12														C11orf96	0.935349	8.20102e-07										TUBB2B	-0.399385	1.40188e-10
	ILDR2	0.600226	0.000511624														SERTAD1	0.934996	8.97944e-10										DDIT3	-0.414309	0.000827867
	BHLHE40	0.59703	5.16601e-11														MARCHF4	0.927478	5.26574e-09										TMEM268	-0.434539	0.00906332
	TRIM22	0.596961	2.96773e-17														CPM	0.9262	8.79838e-11										EML6	-0.436833	0.00106801
	NRP2	0.596489	4.56578e-25														SEMA3B	0.92297	1.63895e-09										CBS	-0.440853	0.0098202
	FGF1	0.594905	0.00161068														HERC5	0.919634	1.12827e-34										PHGDH	-0.441841	1.36609e-24
	SLCO2A1	0.59355	0.00408313														KIAA1217	0.919136	2.16314e-80										PSPH	-0.450843	2.03864e-12
	PLEKHA4	0.592542	0.00905911														MMP19	0.917795	2.92624e-08										MTHFD2	-0.451945	6.8305e-26
	ANKRD19P	0.592503	0.00449544														IL11	0.916884	2.12628e-06										TIMP4	-0.457241	0.000168801
	LAMA1	0.592449	9.27686e-12														GARIN1B	0.916195	1.81731e-08										KIF1A	-0.46527	2.15243e-15
	SEMA5B	0.590994	0.00938173														PDZD7	0.916066	0.000732633										PSAT1	-0.467705	9.27905e-20
	DNM3	0.590889	2.23718e-07														EML2	0.915856	2.05554e-12										CARS1	-0.481507	3.87869e-22
	WNT10B	0.590793	0.00181901														ARC	0.915102	1.74695e-10										SHMT2	-0.481653	1.55893e-34
	ELFN1	0.587523	8.3824e-05														NPAS4	0.915098	0.00204393										FAM111B	-0.484669	0.0042675
	LOC124900602	0.58566	3.3894e-12														SSPOP	0.914875	0.00588805										S100P	-0.487886	0.00616626
	SYNGR1	0.585366	1.5368e-09														IL1A	0.913791	4.03416e-08										SLC3A2	-0.496928	4.03605e-22
	FOSL2	0.584967	3.08694e-05														MICALL2	0.909153	2.83787e-10										GPT2	-0.505614	3.04212e-23
	POLH	0.584589	8.0051e-12														MDM2	0.906152	6.54972e-94										ALDH1L2	-0.538753	0.000168801
	APLP1	0.584524	1.98306e-06														FOXE1	0.905243	1.87204e-05										CHD7	-0.540239	0.000459461
	GPRIN2	0.58398	2.73402e-10														PARP10	0.90348	0.00352038										NLRP12	-0.540323	2.1206e-17
	ANGPTL4	0.583854	0.00744565														FGF1	0.902791	0.000188808										ADRA2C	-0.543306	0.000244548
	NPTX2	0.583449	2.45322e-07														SLC7A14	0.901998	5.39708e-12										SLC43A1	-0.546044	2.09646e-07
	KANK3	0.582313	2.64765e-06														CPA4	0.899058	4.2213e-09										OVOL2	-0.556699	0.00636869
	CRACR2B	0.580826	0.000231905														PADI2	0.898577	1.22791e-12										ARHGAP9	-0.583487	1.72982e-05
	MAMDC2	0.580737	2.02364e-09														ICOSLG	0.897803	2.11218e-06										SLC38A1	-0.587458	3.88105e-31
	CD44	0.578707	5.91403e-19														RNF19B	0.896421	4.21716e-66										SLC1A5	-0.601622	1.73528e-36
	CTBS	0.577894	0.00420165														COL11A2	0.896086	0.00699163										DDR2	-0.602026	0.00693651
	CLSTN2	0.574394	0.00345623														TOB1	0.882524	1.27113e-30										STOML1	-0.610403	0.00943501
	TAP1	0.573332	7.11331e-10														PALM	0.882357	1.01383e-35										VEGFA	-0.617974	6.04892e-14
	PGGHG	0.573085	4.07248e-05														GNA14	0.88148	4.42253e-14										IL20RB	-0.625045	3.74982e-06
	CEP19	0.571705	0.00569834														NTN1	0.881381	7.4883e-46										TSC22D3	-0.626358	8.5816e-14
	NTN1	0.570711	1.01889e-17														CHD9NB	0.881138	1.86033e-11										H1-2	-0.626582	1.46125e-06
	FBN2	0.570229	5.02031e-12														MAPK11	0.880159	2.62141e-05										ASS1	-0.634076	1.59752e-37
	TP53I3	0.570227	1.02776e-21														TRIM3	0.876395	8.66974e-12										JDP2	-0.640313	1.4888e-10
	COL11A1	0.568484	0.00186783														OSBPL7	0.876338	1.95009e-07										SLC7A11	-0.650073	2.02891e-23
	COL5A2	0.565994	6.20386e-09														AADACL3	0.874961	0.00876439										ADM2	-0.652409	1.45239e-11
	PTPRU	0.565455	3.53138e-24														DENND3	0.874562	3.55732e-11										PCDH19	-0.680806	1.66135e-05
	RASL12	0.562713	0.00151131														MMP10	0.871579	1.78876e-06										SLC7A5	-0.736402	1.94644e-95
	CACNA1I	0.561647	0.000194145														CSPG4	0.870156	8.042e-29										H1-0	-0.758577	3.40025e-34
	TMEM229B	0.560161	2.63729e-06														BTBD19	0.86881	6.41043e-05										GREB1L	-0.785613	0.00402398
	ZFHX3	0.556139	3.96773e-07														SYNPO	0.868703	2.81857e-15										H2BC12	-0.793628	1.73219e-26
	EPS8	0.555795	2.59428e-14														BCL3	0.868142	0.000887565										SLC6A9	-0.816811	1.99707e-19
	ZNF440	0.554356	3.09111e-05														CCDC65	0.867858	0.000262103										STC2	-0.844816	1.41244e-97
	PPM1D	0.553456	9.24775e-35														BBS9	0.863214	4.68602e-24										LOC105375655	-0.865104	0.00611552
	MYO6	0.553315	1.36947e-24														COBL	0.860824	1.19832e-24										TRIB3	-0.872077	8.11228e-49
	FOXJ1	0.551444	0.000166144														MUC1	0.860772	4.00731e-05										SLC1A4	-0.890445	1.43709e-14
	ARC	0.551263	0.00614519														COL23A1	0.860642	0.0074904										PNMA2	-0.921993	6.86864e-05
	LAD1	0.551176	6.8815e-09														CXCL14	0.859715	1.13927e-27										TEX19	-0.963977	0.000667141
	MICAL2	0.547937	0.000438807														LINC01405	0.859113	3.99774e-06										VLDLR	-0.981529	4.03089e-16
	FHL2	0.546987	2.77076e-16														EMILIN2	0.85743	2.31557e-89										ASNSP1	-0.990009	0.00950894
	MACC1	0.546257	8.80084e-05														DUBR	0.855005	3.09917e-07										PCK2	-1.01204	2.70351e-30
	CDH5	0.545858	2.43866e-16														GAMT	0.853599	3.44649e-14										LOC105370363	-1.03944	0.00502117
	ASTN2	0.545395	2.54339e-09														MAST4	0.848511	1.58839e-12										SNORD80	-1.05935	2.01281e-05
	BBC3	0.544878	5.44346e-27														NACAD	0.845661	1.34785e-09										CHAC1	-1.22865	2.67985e-41
	CORO6	0.542167	0.000877063														LTBR	0.844574	0.000659323										MKX	-1.24418	0.00297898
	LOC124902701	0.541822	0.000113934														P4HA2	0.842581	3.24608e-12
	NEURL1B	0.540714	0.00943927														ZNF488	0.84067	2.92905e-23
	NDRG1	0.540437	1.14142e-06														MAP1LC3C	0.840185	0.0035128
	GPR137B	0.539873	0.00121823														FST	0.839733	7.89308e-32
	LPP	0.538488	6.43998e-12														LOC102723996	0.839481	0.0030518
	WNK4	0.538347	1.69446e-10														AFAP1L2	0.838828	1.87847e-09
	TM7SF2	0.53658	7.66932e-07														KIFC2	0.83848	5.35073e-05
	CPM	0.535915	4.30881e-05														PROCR	0.836813	4.2503e-15
	MICALL1	0.535802	5.93665e-19														MYL10	0.835131	0.000145563
	ZBTB7B	0.535589	9.02135e-07														LOC105378120	0.828761	0.0024323
	NCKAP1L	0.53548	0.00468536														ANKRD19P	0.826945	0.000745412
	KIF17	0.535283	2.40784e-05														MALAT1	0.824701	0.00618922
	RND3	0.535106	1.80991e-05														CCDC62	0.823153	0.00422142
	ITGA2	0.534351	1.54703e-15														PLEKHF1	0.822602	0.00111007
	RETSAT	0.53332	7.8898e-16														EPPK1	0.819559	9.32764e-08
	NMRK1	0.532875	0.00727385														NFATC2	0.814213	0.00151928
	NRG1	0.532277	0.0093942														IER5L	0.813835	1.65995e-08
	DKK3	0.529974	8.33235e-08														RGS11	0.81315	0.00583119
	DTNA	0.527677	8.78316e-09														PDLIM1	0.812931	2.08384e-48
	TMBIM1	0.525812	1.20074e-06														PGPEP1	0.812113	5.8689e-34
	MEGF6	0.525433	1.84144e-07														SLC4A11	0.804986	5.38283e-14
	SUSD6	0.525101	4.72802e-09														GPRC5A	0.804699	3.54892e-05
	TNS1	0.524949	2.32696e-06														ADAMTSL4	0.803366	1.34888e-17
	PADI2	0.524929	1.00128e-07														PGGHG	0.802983	7.31194e-06
	CER1	0.524755	2.53617e-10														TMEM117	0.800385	5.75065e-05
	CYRIA	0.521164	0.00223063														C22orf23	0.797983	7.28945e-06
	ABI3	0.520719	1.09826e-05														IKBIP	0.797841	6.38485e-62
	SHC2	0.519374	4.22167e-05														GCNT4	0.797831	2.50983e-15
	KATNAL2	0.518582	0.00113208														SLC6A12	0.797738	0.0081626
	RNF19B	0.518568	1.88607e-22														KCNF1	0.797567	5.50756e-07
	CA2	0.517739	4.54936e-19														LAMC2	0.796526	1.67462e-12
	ST14	0.517464	2.86357e-34														GRK5	0.795616	3.40929e-08
	ZFYVE1	0.516431	6.77688e-11														FTCD	0.794989	7.20104e-05
	PEAR1	0.514955	0.000707054														KCNK6	0.792398	0.00228046
	COL7A1	0.513551	0.000103586														RAPGEF3	0.791538	0.00033818
	ST8SIA3	0.511647	9.62101e-06														SLC1A1	0.788924	0.00258978
	PLXNB2	0.511631	7.49469e-23														PLAU	0.786904	3.89164e-22
	RNF43	0.50862	2.73576e-09														YJEFN3	0.78682	0.000233098
	POLD4	0.507061	0.000146923														OXTR	0.784117	9.87567e-09
	ANXA1	0.506728	8.21749e-22														RABGGTA	0.783231	3.58649e-13
	MAFB	0.505705	8.48865e-05														PHPT1	0.78177	3.739e-25
	ADGRE5	0.505191	4.28231e-06														CCN3	0.780586	0.000419619
	PAMR1	0.504953	4.13189e-08														ICA1	0.77986	3.18404e-12
	TNFRSF10A	0.504613	0.00145534														MEGF6	0.779814	7.67958e-12
	ATP1A2	0.504089	0.00907894														FAM43A	0.778319	4.26112e-20
	NRIP3	0.503414	8.26059e-06														ADAMTS13	0.778071	9.03052e-08
	TMEM175	0.503062	0.000942092														SH3RF2	0.777681	1.84885e-05
	NDRG4	0.502938	7.11357e-07														ADAMTS7	0.776784	3.36193e-19
	ATP8B1	0.502325	0.000120117														LPIN3	0.775719	1.26683e-06
	TCIRG1	0.502302	0.000918337														AEN	0.774345	2.04854e-157
	PARD6G	0.502176	5.30816e-07														PAQR6	0.773735	1.62611e-05
	PROCR	0.501885	3.38218e-13														RIN1	0.772484	2.05073e-11
	TIE1	0.501549	0.00242701														CFHR3	0.770729	0.00010236
	TUBB3	0.501384	4.30644e-15														ACADL	0.768616	1.69945e-06
	OSBPL3	0.500587	1.37995e-12														F2RL2	0.767228	0.000454192
	SLC2A10	0.500057	0.00100403														DNM1	0.766156	3.19753e-13
	KCNC4	0.499815	1.89569e-09														RUNX2	0.762279	4.89134e-05
	TAGLN	0.499332	2.18405e-25														NTPCR	0.762111	7.07281e-53
	TRAPPC9	0.498851	3.95451e-10														NRG1	0.761773	0.000670416
	KRT8P36	0.497512	0.000815722														INPP1	0.761719	3.66765e-11
	GALNT17	0.495894	7.60124e-05														CFAP92	0.761328	0.000382993
	SPOCK2	0.495523	0.00519979														SH3TC2	0.75826	1.03565e-07
	TOB1	0.49551	7.98871e-20														PRSS23	0.758001	3.25325e-29
	NRCAM	0.494733	0.00911228														TNFRSF25	0.757921	5.78572e-07
	LPIN3	0.494352	0.000626532														MMP14	0.757819	2.43863e-24
	CELF2	0.493135	7.43355e-26														SEMA3C	0.75667	2.74698e-06
	PHLDB3	0.492708	0.00857731														METRNL	0.756153	3.49965e-13
	FBXO2	0.491412	4.78895e-19														CBFA2T3	0.755656	0.000218956
	FAM20C	0.491083	7.24592e-05														ARHGDIG	0.754827	0.00453563
	GAMT	0.491018	3.38098e-11														MC1R	0.753559	0.000174049
	HDAC10	0.490285	0.00608029														IER3	0.752974	3.49016e-22
	PLPPR3	0.489529	4.42945e-07														SNAI2	0.752672	1.12558e-08
	ZNF563	0.48952	0.0010531														DHRS3	0.751852	1.10026e-07
	LINC01405	0.489052	0.000180181														ADAMTS6	0.750975	0.00315895
	THSD4	0.488573	1.08138e-07														LYNX1	0.750015	4.09288e-14
	LOC400499	0.488348	5.99142e-05														NTRK3	0.749209	0.00266558
	MAPKBP1	0.488271	7.33208e-05														NKX2-5	0.747814	3.84877e-11
	KCTD12	0.487852	0.00969173														SPTBN5	0.745573	4.97638e-05
	DENND3	0.486312	5.77819e-06														FGD3	0.745397	1.21757e-05
	MATN3	0.483048	0.000141911														TMEM232	0.744867	0.00533273
	LIMA1	0.482341	2.17779e-23														RETSAT	0.744595	1.19858e-10
	PTPRM	0.482206	8.74779e-05														ADRA1B	0.742648	0.0096941
	GABRE	0.481962	0.00343049														PLA2G6	0.742498	5.22073e-08
	LBH	0.481159	9.35376e-16														GPER1	0.74063	1.58982e-12
	PLEKHG4B	0.480611	0.000124228														CD82	0.74062	0.00016346
	MDFI	0.480605	1.12855e-05														NABP1	0.739863	6.87599e-14
	SYT16	0.480306	0.0010884														AJM1	0.739507	0.00103082
	SCNN1G	0.480196	0.00888003														TMEM8B	0.7375	1.94808e-05
	CAV2	0.480173	1.83236e-08														RRM2B	0.73604	9.61606e-29
	SFXN3	0.479685	0.000261118														SCNN1A	0.734586	1.0163e-19
	RGS19	0.479464	0.00171736														PABPC1L	0.733376	1.69553e-10
	CAVIN1	0.478646	2.04967e-43														TOM1L2	0.733179	7.09332e-08
	TMEM8B	0.477292	1.19369e-07														RUNX1	0.732966	2.35516e-16
	COL5A1	0.474823	2.7543e-16														IDUA	0.731179	2.61251e-06
	FOXI3	0.474664	1.10953e-18														BMP8A	0.73048	0.000461996
	NADSYN1	0.47321	6.68666e-17														INHBA	0.730135	3.66974e-06
	NIPAL3	0.471901	5.29275e-12														CHP1P2	0.72896	0.00691339
	ZMAT3	0.471223	2.46814e-19														LOC107985354	0.727224	0.00429037
	ROBO3	0.470037	0.00321139														DUSP14	0.726993	7.13433e-26
	SULF2	0.469659	9.24775e-35														CAV2	0.726514	1.60635e-15
	LMF1	0.46958	0.000436418														ASTN2	0.726414	7.11239e-21
	CYP11A1	0.469503	0.00143019														UBASH3B	0.725941	1.25828e-21
	GPC4	0.468926	5.01154e-52														COL5A1	0.724842	2.455e-47
	ARHGAP27	0.468805	2.01908e-06														DLK1	0.722981	5.31397e-09
	NEDD9	0.468633	0.00238966														PRKY	0.722181	3.12383e-07
	FERMT1	0.468095	1.15208e-07														LFNG	0.719633	2.88372e-37
	B4GALNT3	0.467947	3.88326e-19														ANXA4	0.718044	3.34858e-09
	SSC4D	0.46689	1.14912e-05														ORAI3	0.717705	1.49655e-10
	KCTD11	0.466764	0.000361261														GBA1LP	0.717658	0.00242343
	LIPG	0.466156	0.00508426														TICAM1	0.717002	0.00262036
	COL1A1	0.465016	1.01028e-24														ANXA3	0.716901	2.77609e-13
	GADD45B	0.464733	6.77759e-07														LINC02035	0.716682	8.35129e-08
	ARSJ	0.464392	0.00109295														C2orf92	0.716448	0.00230335
	C1QTNF6	0.46425	0.000227309														SFTA1P	0.716349	9.27721e-05
	CMBL	0.46424	7.79526e-24														CCDC78	0.714557	0.000900217
	AGPAT3	0.463933	2.01251e-06														PLEKHG5	0.712214	1.42034e-15
	PLXNA2	0.463643	6.76451e-07														CREB5	0.710958	5.10198e-24
	PFKFB3	0.463551	4.72414e-18														SIL1	0.710626	2.82038e-05
	C1RL	0.463338	6.13304e-05														CUL9	0.710597	2.32602e-08
	FBN1	0.463172	3.78319e-08														ANKRD1	0.708374	1.35656e-06
	ABTB3	0.462354	6.49028e-12														TIGAR	0.708106	3.63672e-66
	IGFBP4	0.46225	3.00636e-14														RBM20	0.707254	1.37949e-11
	IL2RB	0.461259	0.00160198														TCIRG1	0.706881	5.35178e-08
	FOSL1	0.460861	8.80468e-09														GAS6	0.706836	4.30072e-16
	NACAD	0.460615	5.17624e-06														RAB20	0.705721	2.09138e-08
	PIDD1	0.460206	1.43278e-08														LMTK3	0.704998	0.00126366
	FAM110B	0.459089	6.80252e-08														PLXNB2	0.704154	2.65494e-40
	ISG15	0.458949	8.8952e-08														RUNX3	0.700809	8.33788e-06
	HSPB8	0.458559	4.4891e-08														ZNF79	0.700622	8.40988e-11
	CHGB	0.45794	5.21478e-05														LTBP2	0.699812	0.00121415
	METRNL	0.457059	0.000943047														EHD2	0.698415	5.78328e-13
	FAM114A1	0.456672	0.00509348														SHFL	0.696632	0.00183041
	GPSM1	0.455857	1.0166e-08														PLA2R1	0.695369	0.00182504
	HELZ2	0.455589	1.21991e-05														CPE	0.6944	2.76702e-41
	SDC3	0.455508	3.17945e-15														GUSBP11	0.694206	9.76867e-06
	CRMP1	0.455307	1.60952e-08														BLOC1S2	0.693846	4.42311e-42
	MPZL2	0.453107	0.0012245														NADSYN1	0.692436	3.53071e-18
	SMIM14	0.452196	1.14842e-06														TMEM132C	0.692167	0.000554675
	MSX2	0.450455	3.12101e-06														KIF17	0.691773	5.76413e-05
	TMEM88B	0.450329	3.5791e-05														LIMCH1	0.691268	8.08231e-29
	LAMC2	0.449931	7.58437e-20														SRPX2	0.68825	9.99273e-07
	LYPD3	0.449804	0.00614828														SLC26A1	0.687409	0.0045401
	WNT9A	0.449559	1.78026e-06														ZNF469	0.686685	2.05076e-09
	PALLD	0.448926	2.20528e-17														LINC00857	0.683425	0.00185695
	SAT1	0.448486	1.16489e-41														FSTL3	0.683311	8.7756e-10
	EGLN3	0.447447	3.22034e-06														AMZ2P1	0.683101	2.74734e-08
	SCARA3	0.44652	0.00838466														SP140	0.68131	2.83407e-15
	SMTN	0.446353	0.000141241														BMAL1	0.680994	4.07882e-08
	MYOF	0.445421	4.59623e-34														DSP	0.680358	7.74554e-24
	PLOD2	0.444707	4.04893e-24														LOC124906262	0.679996	1.61548e-05
	ADGRG6	0.444589	1.9549e-05														SLC2A12	0.679162	2.7101e-06
	PTPN3	0.444576	0.0008284														MYO6	0.677394	1.73172e-31
	UBASH3B	0.441305	7.45309e-20														SHC2	0.677029	1.091e-05
	NPTXR	0.441239	1.68216e-12														COL11A1	0.676802	3.89124e-25
	CALD1	0.440778	1.7323e-43														ANKRD18A	0.675757	1.86962e-15
	COL4A5	0.440282	4.79076e-16														FBLN5	0.674778	2.21084e-05
	RAC2	0.439523	0.000692171														MCF2	0.674471	1.97717e-09
	EPS8L1	0.439013	0.00694611														BCL6	0.673113	0.00124093
	TANC2	0.438947	1.70147e-10														ABCA7	0.671994	2.09138e-08
	FLNC	0.437856	1.36445e-47														MFAP5	0.671239	1.47556e-10
	HES1	0.437109	1.28013e-06														SLC2A11	0.670552	2.69725e-06
	FAXDC2	0.436915	0.00235663														GOLGA8B	0.670548	1.50918e-07
	ACSF2	0.436895	0.000789439														MIR9-3HG	0.669829	0.000376338
	SAMD4A	0.436398	9.26203e-06														SLC25A16	0.668977	1.6679e-10
	TOM1L2	0.436149	3.20967e-06														GSAP	0.667938	0.00116663
	COL12A1	0.435462	2.32523e-08														HSPA12A	0.666775	9.42889e-09
	RNF135	0.434343	0.000101886														CCDC136	0.665322	4.49579e-12
	BID	0.434303	0.000112898														SLC27A1	0.664942	0.00204919
	SH2D5	0.433058	0.000298227														COL1A1	0.664928	1.45813e-28
	CUL9	0.432969	0.00808515														CST1	0.664756	0.00101072
	PPL	0.43242	4.56862e-22														KITLG	0.663402	4.84128e-13
	IKBIP	0.432242	5.72191e-31														PCLO	0.661609	9.34041e-06
	GLIPR2	0.432125	0.00432376														TINCR	0.661536	0.00382652
	SIAH2	0.431604	0.000468156														PPIEL	0.661312	4.02738e-05
	GCNT1	0.430957	0.00981728														NUAK2	0.660165	1.79366e-08
	SYNPO	0.430787	0.00108253														MBOAT1	0.658611	5.59681e-10
	DSE	0.427621	2.73211e-10														THSD4	0.657495	1.21938e-20
	C1R	0.427619	5.20164e-17														TNFRSF10A-DT	0.657438	0.000185435
	ATP12A	0.427358	0.00129169														LRATD2	0.656714	1.0904e-24
	CACNG4	0.427329	0.00630178														SELENOO-AS1	0.655548	0.00124806
	ELF4	0.426806	5.85896e-08														CPNE7	0.654911	4.90715e-06
	ABCA1	0.426724	6.51733e-11														COL22A1	0.654762	2.81221e-07
	TANC1	0.426105	8.99004e-10														COL12A1	0.654317	4.23931e-15
	ART5	0.42572	0.00992493														TEKTIP1	0.654189	0.000575791
	CAV1	0.425489	6.16468e-25														FOSL2	0.65384	1.46667e-14
	CHST15	0.42532	9.17311e-10														IL6R	0.649965	1.53875e-11
	FBLN2	0.424463	2.42283e-11														FAM83H	0.649698	4.30052e-32
	NKX2-5	0.423049	5.28802e-09														DSC3	0.648616	0.00284332
	NCS1	0.421048	1.44554e-07														C11orf87	0.648393	5.35256e-05
	MFAP5	0.42101	1.43391e-05														TM7SF3	0.64821	1.02696e-48
	EPHA2	0.420365	4.45178e-22														SYTL5	0.647694	5.55819e-20
	AQP3	0.420122	0.000173582														COL9A2	0.647162	5.47288e-08
	PMEL	0.420007	0.00531613														COL24A1	0.645645	1.84288e-10
	PGPEP1	0.419266	5.77607e-10														KLF5	0.645624	0.00329758
	SLC43A3	0.418633	1.13288e-05														TPM1-AS	0.641453	0.000232087
	FAM210B	0.418276	4.47499e-21														DOCK3	0.640046	1.44551e-16
	DDIT4	0.417531	1.13756e-15														SCN1B	0.637918	0.0055382
	TGFBI	0.417083	7.22917e-05														NIBAN1	0.637869	1.00318e-20
	RAB11FIP5	0.416521	1.17702e-05														WNT9A	0.636388	7.53508e-08
	LMNA	0.416478	4.19085e-30														MICAL2	0.635321	9.74143e-06
	RGS5	0.416157	1.94905e-07														FOXI3	0.635124	2.88474e-19
	CPEB2	0.415464	0.0081591														CRACR2B	0.633636	0.00124373
	MARCHF2	0.415352	5.6748e-07														RPL13P5	0.633593	0.000309106
	ADGRE1	0.414421	0.00682328														ROBO3	0.633468	3.96293e-05
	CHST6	0.413023	0.00170916														PDXDC2P-NPIPB14P	0.633055	8.91278e-05
	LIMK2	0.412903	7.24749e-21														SLC9A3-AS1	0.632132	0.00287728
	PMP22	0.412104	0.00686556														COQ8A	0.631338	5.04432e-23
	FBXL7	0.410862	0.000131816														FLYWCH1	0.631187	4.58905e-15
	RRM2B	0.410631	6.82406e-23														RYR3	0.629054	1.02879e-11
	ECEL1	0.409458	0.00980501														ANXA1	0.628971	1.3974e-25
	CD109	0.409301	5.30653e-12														RGL1	0.628525	2.83147e-24
	PDLIM1	0.409271	2.92087e-25														LRP5L	0.627931	0.000681079
	PLEKHH3	0.408685	2.91548e-08														LENG8	0.627733	0.000150365
	SMARCA1	0.408357	1.40262e-30														COL5A2	0.623652	7.44526e-36
	HS6ST2	0.408317	4.7329e-15														LTB4R	0.621811	0.00182273
	NEXN	0.408246	0.00504838														POU2F3	0.62106	0.00245786
	AGPAT2	0.408237	1.89569e-09														TANC1	0.621052	1.50729e-15
	DAAM1	0.408213	5.79907e-16														CTIF	0.621003	1.16086e-11
	ARL15	0.408097	5.56198e-06														EHBP1L1	0.620577	4.78606e-10
	ITGA3	0.408023	3.80189e-13														SVEP1	0.619203	7.17456e-06
	ALCAM	0.40615	8.21936e-08														MROH6	0.61861	0.00150818
	IER5	0.406092	8.74779e-05														NKAIN4	0.618288	4.57003e-05
	FOXD1	0.405969	6.79576e-11														IGFBP6	0.618207	0.000289914
	EPPK1	0.405759	0.00139295														NHSL1	0.6182	2.58715e-19
	ZNF600	0.405631	3.59585e-07														LOC124909363	0.617195	4.70937e-18
	MARVELD1	0.404729	3.74185e-09														INSYN2A	0.615519	0.00323013
	ITGA1	0.404122	6.06441e-06														C10orf126	0.615442	0.00065227
	ZNF682	0.403881	1.64519e-06														FBLN7	0.614829	0.00588805
	ERAP1	0.401452	4.4932e-05														TP53I3	0.61471	1.24972e-29
	IRF1	0.399926	0.00119152														MROH1	0.610577	2.45485e-06
	PLCL2	0.396093	3.02473e-05														REV3L	0.609278	1.19803e-06
	SESN3	0.39533	3.98692e-08														LIMS2	0.609107	0.00060078
	SRPX	0.395315	6.87167e-10														KCNC4	0.607834	3.03177e-12
	NIPA1	0.393698	1.33875e-06														PPP2R5B	0.607286	0.00296221
	RAP2B	0.393666	2.59806e-16														UBXN11	0.605289	1.48025e-06
	DTX3L	0.39284	0.00774557														ZFPM1	0.605064	0.00445511
	SESN1	0.391745	1.11981e-17														STC2	0.604867	7.15829e-16
	ARHGDIB	0.391396	3.2637e-05														DECR2	0.603	1.29925e-05
	PFKP	0.391386	6.53126e-23														GOLGA8A	0.602952	1.40365e-07
	ARID3A	0.39125	1.83164e-28														LOC124902222	0.602839	0.00250449
	GAS7	0.391002	1.30927e-26														PLCL2	0.602445	4.27672e-18
	NDRG2	0.390746	0.000136348														LOC112268050	0.601556	0.00168146
	TMEM125	0.390131	9.43078e-05														BMP7	0.600558	1.0795e-17
	RAB37	0.389457	0.00863819														TOX2	0.599486	9.79267e-09
	TGFB1	0.388688	0.00401499														CMBL	0.598806	3.36286e-14
	ABCD1	0.387045	0.000230683														CNN1	0.59867	3.05703e-07
	FBXO44	0.386961	4.36999e-05														PTPRM	0.597039	8.51119e-07
	LGALS3BP	0.386887	4.72802e-09														HMCN2	0.596929	0.00411659
	EDA2R	0.385692	4.83975e-12														SPHK1	0.596576	7.44409e-06
	DNASE2	0.384293	0.000395279														CHST1	0.594958	5.3464e-05
	TNC	0.384037	4.89899e-27														COL6A2	0.594899	1.87494e-09
	TOX2	0.383649	0.0025314														CXCR4	0.594796	0.00202493
	ATXN1	0.383542	0.00599125														ACCS	0.593209	4.16183e-06
	ENHO	0.382986	0.000943047														AHNAK	0.592868	2.37465e-12
	CD82	0.381656	0.00172954														ANKRD63	0.592147	0.00017435
	NUAK2	0.3805	3.46916e-07														REEP2	0.591167	2.97648e-09
	DNAJC6	0.380418	4.16101e-06														ZNF665	0.590661	0.00132814
	PAQR7	0.380406	0.00137882														TNNT2	0.590003	0.00875214
	PLCB2	0.380276	1.22835e-05														SMIM3	0.588892	0.000130671
	BTN2A2	0.379678	0.00878795														ALPK2	0.588788	0.000210383
	PRRG1	0.379642	6.18359e-07														ABCA5	0.586394	1.55261e-05
	PLCD1	0.379121	4.7102e-05														MAP3K14	0.586319	9.966e-10
	AP5B1	0.378735	0.000104144														COL1A2	0.585863	3.67192e-11
	RIGI	0.377748	9.35854e-05														OSBP2	0.585341	8.76058e-09
	PHYH	0.377236	0.00583291														TNFRSF19	0.582956	0.000562522
	CX3CL1	0.376695	0.00357242														ASIC1	0.582337	2.98062e-05
	TM7SF3	0.375909	4.72349e-35														FSIP2	0.582136	0.00359384
	PM20D2	0.375873	0.00938379														F11R	0.581434	5.37769e-79
	CMTM3	0.375727	2.00106e-08														SHE	0.580374	0.00152189
	LZTS3	0.37569	4.50921e-11														SKAP2	0.580268	0.000170348
	CAST	0.375542	1.93181e-06														TRIAP1	0.579686	2.32822e-37
	LTBP3	0.375398	0.000718215														PLD1	0.578949	6.81354e-05
	ZNF860	0.375207	0.00196339														HIVEP3	0.578387	1.27021e-07
	CDH13	0.37518	5.28583e-09														NRBP2	0.577563	0.000192112
	ARMCX3	0.37487	2.24729e-11														STEAP1B-AS1	0.576351	4.43083e-08
	GLCCI1	0.37487	2.53426e-06														SIPA1	0.575599	2.06987e-13
	P4HA1	0.37453	1.40106e-13														TMEM184A	0.57508	0.00330931
	CADM1	0.373988	6.79952e-16														ZMAT4	0.573718	0.00180121
	B3GAT3	0.373238	9.34766e-07														GARNL3	0.572536	0.00110267
	CDIP1	0.373055	1.32753e-17														MICALL1	0.572282	1.76016e-23
	CDH8	0.372934	6.59593e-05														LY6G5B	0.572247	0.000620876
	CLSTN3	0.372086	2.87139e-14														COL6A3	0.572225	7.13409e-11
	LOC101929494	0.371655	0.00381207														FBXO22	0.572223	2.86853e-29
	BCAS4	0.370409	0.00519383														ADAMTS15	0.572067	3.34858e-09
	RALGDS	0.370235	0.000134556														PLAT	0.571929	1.25677e-29
	GBE1	0.370161	3.5892e-13														NOX4	0.569719	1.03606e-11
	LOC105378061	0.370043	4.80782e-08														AXL	0.565695	2.87614e-22
	LOC101928362	-1.90906	1.84778e-05														ANO1	0.564983	0.00939729
	LOC124904632	-1.38892	0.000119511														DNM3	0.564665	6.9454e-05
	LOC124901321	-1.06388	0.00315884														VAMP8	0.564082	0.00915561
	H1-2	-0.929335	2.05072e-34														RRAS	0.564035	0.00612978
	LOC124904428	-0.912102	0.00272137														ZFHX3	0.56392	1.09277e-06
	ADGRL1-AS1	-0.885767	0.00154809														SFMBT2	0.563526	0.00018282
	H1-0	-0.867304	1.32941e-153														D2HGDH	0.561214	7.10192e-06
	E2F2	-0.866007	1.35951e-06														PDGFC	0.560486	2.43543e-06
	ZCCHC12	-0.805168	9.30775e-11														NGEF	0.559849	0.00109957
	CBLN1	-0.787363	0.000340199														GAS7	0.559078	1.42391e-27
	PRICKLE1	-0.773282	2.36503e-51														CLIC6	0.558803	1.974e-11
	PCK2	-0.763115	9.18255e-12														PLXNA3	0.557485	6.59362e-10
	H2BC4	-0.737435	0.000275535														POU3F1	0.557404	3.63125e-15
	H2AC6	-0.728386	0.00350257														WHRN	0.557372	2.06426e-10
	LRRC10B	-0.704399	8.10627e-06														CHTF18	0.556501	1.91302e-06
	H2BC12	-0.699854	3.40595e-26														IER5	0.556404	2.50878e-18
	RAC1P2	-0.687364	0.00923508														FIBCD1	0.55604	0.00104163
	FAM111B	-0.677291	7.00038e-13														RFNG	0.555726	2.92667e-06
	KCNN2	-0.649448	0.0074484														ATP8A2	0.554534	0.0062912
	FGF19	-0.643253	6.30629e-12														CMKLR2	0.5532	0.000353315
	PCDH19	-0.631411	1.01332e-32														FOXD1	0.552313	3.95696e-13
	CHAC1	-0.626973	0.0047072														PLXNA2	0.551665	1.46404e-06
	PYCR1	-0.624289	1.0414e-05														AHSA2P	0.550796	0.000561744
	SLC7A11	-0.614474	2.56735e-32														RSKR	0.5503	7.21785e-06
	CITED1	-0.604363	0.00184186														KLKB1	0.549428	9.93327e-06
	LOC124900458	-0.602367	0.000173582														ZDHHC11	0.54931	1.66505e-06
	PRTG	-0.570159	2.7299e-09														PAMR1	0.549029	0.00232104
	MTSS1	-0.557002	8.98834e-06														TMEM154	0.54864	0.00143315
	WDR76	-0.538319	1.27706e-08														PALLD	0.548231	3.69038e-37
	LINC02972	-0.533359	3.32083e-09														CBARP	0.54779	3.88147e-07
	ADRA2C	-0.532438	2.80946e-05														FAM210B	0.547596	8.15755e-43
	PKDCC	-0.518821	1.28899e-10														CCDC150	0.54717	3.49801e-07
	ZIC5	-0.516106	0.0002539														UAP1L1	0.547048	1.42909e-11
	H1-10	-0.504115	4.06404e-27														PHF7	0.546742	0.0026301
	PTPRZ1	-0.498943	1.5967e-30														OSBPL3	0.545925	4.81919e-24
	LOC105375655	-0.498011	3.99161e-11														MAPK8IP3	0.544776	2.01484e-06
	ALDH1L2	-0.485827	0.000241253														PLXNA4	0.544032	9.78495e-10
	USH2A	-0.485188	0.000416814														ELF3	0.543159	1.99555e-06
	SCGB3A2	-0.484693	3.5081e-21														IGFBP7	0.542522	1.47346e-06
	ANP32A	-0.481333	6.41836e-21														MAPKBP1	0.542516	1.20701e-05
	PWARSN	-0.480455	0.000846921														BDNF	0.541751	2.13714e-08
	KIF5A	-0.471597	0.000123543														TTC39A	0.541082	0.000118696
	MEIOC	-0.457168	0.00340574														MAP3K12	0.540493	1.8645e-05
	E2F8	-0.456402	0.000393782														LOC107987020	0.540209	0.000685396
	GLI1	-0.451471	1.02606e-08														LTBP3	0.539401	8.97658e-10
	LOC124902696	-0.450026	0.00464401														CLDN19	0.538641	0.000104303
	HMGN2P41	-0.449373	1.3914e-12														SYNGR1	0.537433	1.53949e-07
	LOC107987043	-0.439474	0.0027189														P4HTM	0.536428	1.56048e-05
	ZC3H10	-0.433458	1.61285e-06														SMPD1	0.536005	7.19928e-06
	SLC1A3	-0.433108	1.86854e-12														ACAP3	0.535606	0.000228101
	AFG3L1P	-0.426691	0.0020174														DCP1B	0.535083	5.42036e-26
	HESX1	-0.426176	1.1473e-06														TIMP3	0.534649	1.73092e-10
	CARS1	-0.422182	5.43453e-22														EPHA2	0.534244	6.1761e-16
	ATAD2	-0.421556	3.75309e-14														ZNF337	0.53411	7.63785e-06
	PYROXD1	-0.421223	0.000180218														C2CD2L	0.533128	6.42277e-06
	MAZ	-0.420292	2.81837e-30														PRKX	0.532268	7.0146e-28
	CD24P4	-0.414351	0.000237382														PPP1R14A	0.530889	0.00773648
	FAM120A2P	-0.407843	0.00739201														SVIL	0.529979	2.84848e-24
	FAM222A	-0.407672	0.00872266														IGFBPL1	0.529592	5.60626e-20
	FZD7	-0.404778	2.9452e-15														DPP7	0.529554	1.97704e-07
	GABBR1	-0.398448	0.000405185														TNFAIP2	0.529515	1.08571e-10
	SYN3	-0.397984	0.00877104														PPL	0.528522	1.11246e-11
	GABPB2	-0.396875	0.00141772														GSDMB	0.528413	0.00496156
	INO80D	-0.39101	8.60359e-13														CYRIA	0.527681	1.84654e-06
	C19orf85	-0.390282	2.58325e-19														GDPD5	0.527599	4.97224e-12
	ERMARD	-0.388614	0.00509013														SLC16A3	0.527062	0.000231204
	MKI67	-0.388483	1.96669e-06														SFXN3	0.526989	3.90389e-08
	LENG1	-0.387082	0.00646812														HDAC10	0.526964	0.000335526
	ELK4	-0.383372	1.59013e-10														RAP2B	0.526684	1.41594e-29
	PTBP2	-0.383158	3.61932e-07														MYO18A	0.52465	2.54121e-09
	BEND3	-0.377478	1.33331e-17														PTPRU	0.522388	6.88894e-32
	SOX12	-0.374892	1.14421e-09														PTGS1	0.521782	0.00127743
	NLRP12	-0.374824	0.000772307														PACSIN3	0.520758	9.52067e-09
	CELSR1	-0.37196	0.00165452														MTCL1	0.520729	6.92133e-21
	ARID1A	-0.371239	1.13724e-07														COL8A1	0.520687	0.00219144
	LRAT	-0.371064	9.18665e-11														APBA1	0.520071	0.00467412
	MYCL	-0.370943	1.47903e-06														COL21A1	0.518938	0.000606158
	THAP1	-0.370832	5.49251e-05														NOTCH1	0.517926	1.59987e-18
																	RHOC	0.51792	2.20697e-12
																	ITPRIPL2	0.517524	2.1547e-08
																	JAG2	0.516086	1.88999e-05
																	SCD5	0.515915	0.000193846
																	STAG3L5P-PVRIG2P-PILRB	0.515096	0.0011486
																	BHLHE40	0.514613	1.70068e-06
																	NRP2	0.51445	1.54611e-39
																	B4GALNT3	0.513871	4.72332e-15
																	RPS6KA1	0.512522	3.99697e-19
																	SLC25A14	0.511245	8.19987e-07
																	NINJ1	0.510779	3.74626e-10
																	MAP3K10	0.509338	0.0012661
																	STRA6	0.508721	3.9138e-10
																	TRAF4	0.508223	7.05115e-19
																	NEK8	0.50791	0.00330786
																	CCN1	0.507816	4.30825e-13
																	CSAD	0.507366	0.00671668
																	PVT1	0.506314	0.00122246
																	PHLDA2	0.506259	0.000325744
																	FKBP11	0.504633	9.8925e-06
																	CRIM1-DT	0.503635	0.00638284
																	TMBIM1	0.503221	0.000179207
																	TMEM92	0.50264	0.0013656
																	COMTD1	0.502397	0.00996294
																	C1S	0.501168	3.15967e-08
																	MARCHF2	0.500982	5.30074e-08
																	CYP27A1	0.500686	0.000232087
																	BIVM	0.498933	1.36106e-05
																	DPYSL4	0.496564	3.66974e-06
																	WFS1	0.496273	2.62431e-18
																	HSPB8	0.495772	4.62904e-08
																	NFASC	0.495723	1.10447e-08
																	SRRM3	0.494141	0.00255558
																	ARID3A	0.492584	4.10311e-50
																	PRODH	0.491431	6.71484e-09
																	CDHR1	0.491404	1.47563e-06
																	ADORA1	0.491264	5.3069e-07
																	TEAD3	0.490522	1.43762e-08
																	KIFC3	0.490377	2.11051e-07
																	TCF15	0.49008	0.00842231
																	PAQR7	0.489421	1.06749e-06
																	ENG	0.489311	0.00156778
																	ATP10D	0.489207	0.00140474
																	NHSL3	0.489109	2.00087e-14
																	SOX3	0.48855	1.17875e-06
																	HHIPL1	0.486924	4.48552e-07
																	DPY19L2	0.486582	2.74557e-05
																	CAVIN1	0.485673	1.23187e-30
																	TUBG2	0.484544	0.0011486
																	TBC1D2	0.483209	0.000311978
																	FBN2	0.48213	6.49998e-19
																	SLC4A3	0.481844	3.17744e-06
																	STAT2	0.481245	1.64718e-10
																	ARL4C	0.478313	6.12041e-19
																	HHIPL2	0.478232	1.29973e-07
																	TMEM175	0.475973	0.000928619
																	SPINT1	0.475677	4.5556e-08
																	ZNF702P	0.47463	1.0176e-05
																	SPEG	0.47445	4.31414e-07
																	DOCK5	0.474135	5.65018e-13
																	RHBDF1	0.473766	7.30195e-09
																	ASCC3	0.473284	1.65705e-23
																	LOC107984591	0.473247	0.00365509
																	PLAUR	0.47194	7.1264e-05
																	NR1H3	0.47166	0.00772469
																	DAPK3	0.470222	7.18352e-08
																	NRK	0.469408	1.99608e-11
																	SLC2A8	0.469386	1.4601e-08
																	MICAL1	0.468783	2.61496e-07
																	MIAT	0.468613	0.000503823
																	CDCP1	0.468599	1.17001e-05
																	RHOD	0.46684	4.72247e-08
																	FNDC5	0.466159	0.00065612
																	CACNB2	0.465826	0.00258838
																	LRRC8E	0.465263	0.00791131
																	FBF1	0.463997	1.32076e-06
																	EHD1	0.463295	1.79195e-11
																	LOC124904218	0.463095	0.00476908
																	GPRIN2	0.462221	0.000164566
																	MAPK12	0.460874	5.4766e-06
																	ZNF440	0.460869	2.60996e-12
																	ZNF205	0.460759	0.00146612
																	FLNC	0.460131	2.00314e-42
																	PYROXD2	0.459902	0.00704481
																	MGAT5B	0.459524	0.000563373
																	THNSL2	0.458982	0.000668331
																	CALD1	0.458787	9.78733e-15
																	MMP2	0.458783	2.48266e-15
																	S1PR3	0.457383	1.67071e-06
																	CADM4	0.455809	2.12568e-05
																	PPP1R9B	0.455784	7.48855e-07
																	PARD6G	0.455525	2.29975e-07
																	OAS3	0.454384	0.000558083
																	CCDC92	0.453744	5.47024e-06
																	IGSF9B	0.453095	3.92292e-07
																	GALNT14	0.452939	3.14008e-06
																	CADM1	0.452607	8.76387e-18
																	CAMK2D	0.452454	1.21177e-08
																	CCDC57	0.451186	0.00253553
																	ADCY6	0.450995	2.26997e-15
																	SLC22A15	0.450851	0.000296644
																	ITGA7	0.450382	1.16447e-12
																	COL6A1	0.450002	5.59371e-13
																	MXRA5	0.449544	2.08374e-07
																	HBEGF	0.448208	0.00187795
																	TMEM179	0.448191	6.70834e-06
																	SCRIB	0.447001	2.53e-20
																	CNTNAP3	0.446874	1.41015e-05
																	BTBD10	0.446816	2.47313e-13
																	PLXND1	0.44681	5.44835e-29
																	PLPPR3	0.44669	0.00115444
																	SLC48A1	0.44531	0.00374116
																	ECM1	0.444698	0.000947493
																	CPXM1	0.444405	3.91751e-05
																	TRPV4	0.443397	0.00251415
																	NAPRT	0.443394	0.00051592
																	MCOLN3	0.443367	0.00133462
																	HPCAL1	0.442222	1.38984e-10
																	TOR4A	0.440169	0.000834603
																	CFLAR	0.440148	4.52265e-10
																	APELA	0.439827	8.72005e-08
																	SLC16A5	0.438716	1.08569e-08
																	JUND	0.437162	1.52103e-10
																	PTP4A1	0.436698	1.68721e-17
																	WLS	0.436522	2.53866e-11
																	FAM50A	0.435987	0.000168768
																	ARL8A	0.435399	1.85887e-12
																	ACAN	0.435251	0.00768926
																	GGT7	0.435191	0.000305759
																	SRGAP1	0.434118	0.000372292
																	XPC	0.433822	4.21187e-18
																	CD109	0.43381	0.00103006
																	NFATC4	0.433641	0.00210151
																	MAFK	0.433493	9.46216e-06
																	DACT1	0.433025	1.45006e-05
																	SPON2	0.432964	0.00178898
																	LYPD1	0.432929	0.000444519
																	PARP14	0.43256	0.000152245
																	MAPK8IP2	0.432422	2.69699e-06
																	GLIPR2	0.431788	1.42809e-13
																	ADA	0.431227	2.76487e-05
																	CELF2	0.431054	1.77113e-09
																	ZBTB4	0.43088	3.57187e-10
																	CLDN11	0.430807	0.00975298
																	FBXO44	0.430426	8.3477e-05
																	LONRF2	0.430184	0.00402224
																	MRI1	0.428792	1.70712e-06
																	TRIP6	0.428482	1.1939e-20
																	CDIP1	0.427843	1.63895e-09
																	ITPKC	0.427309	9.79079e-05
																	SGSM2	0.42726	2.74734e-08
																	LOX	0.426986	0.00192644
																	AMZ2	0.424309	3.33886e-16
																	CENATAC	0.424295	0.00233037
																	GLYCTK	0.423863	0.00491313
																	GPRC5C	0.423861	6.68397e-08
																	NDRG1	0.423674	0.00304134
																	ADARB1	0.423176	1.15924e-10
																	GABARAPL1	0.422598	5.87841e-23
																	RCAN1	0.422399	2.92483e-20
																	GPRASP1	0.421043	0.00571127
																	ARVCF	0.420939	6.4942e-07
																	PLCD1	0.420393	4.90175e-05
																	SRGAP3	0.420273	0.00308978
																	RHBDF2	0.419618	0.00032396
																	ZSWIM8	0.419541	0.00460024
																	NLGN2	0.419293	1.89444e-10
																	SH3D21	0.41915	0.000140404
																	SIRT2	0.418763	0.00894407
																	L3MBTL1	0.41823	0.00657341
																	COL9A3	0.417063	3.34858e-09
																	SPTBN2	0.41666	9.75879e-10
																	NDUFAF8	0.415444	1.70912e-05
																	PLAAT3	0.414372	3.83312e-07
																	SPPL2B	0.414096	0.000218457
																	MAP1B	0.41289	1.84071e-07
																	PRKAG2	0.412574	2.08058e-08
																	ENO2	0.41252	1.20226e-09
																	PDE4A	0.412386	0.00178675
																	RUSC2	0.410411	9.1899e-10
																	SLC2A14	0.410073	6.38461e-05
																	NMRK1	0.409984	0.00531811
																	TNIP1	0.409776	1.91688e-06
																	ARL4A	0.409624	3.32527e-12
																	UPP1	0.40952	5.54985e-07
																	GSTO1	0.408967	3.60095e-10
																	MAN2C1	0.408613	8.69794e-06
																	OPLAH	0.408442	2.99838e-05
																	LAMA5	0.407618	3.2227e-14
																	NBPF20	0.407392	0.00956263
																	FBXL2	0.407205	0.00779499
																	PLCD3	0.406656	4.78248e-07
																	CSNK1G1	0.404193	8.44173e-14
																	RALGDS	0.403727	2.68467e-08
																	MELTF	0.40368	0.00478
																	TNS1	0.403004	4.70149e-06
																	EPHB3	0.402692	7.21737e-05
																	TFAP2C	0.402618	6.60205e-15
																	AP5B1	0.402512	1.34553e-09
																	HIP1R	0.402278	1.21871e-05
																	CCDC142	0.401736	0.00025904
																	PCED1A	0.401077	3.33856e-07
																	ANO4	0.400731	5.16011e-08
																	TMEM63B	0.400374	6.21237e-06
																	TGFB1	0.399907	3.69747e-06
																	LOC101928217	0.399736	0.00870874
																	HSPG2	0.399719	2.44886e-06
																	NOPCHAP1	0.399373	9.65396e-09
																	MOB3A	0.399153	2.40743e-06
																	MCTP1	0.398803	0.00155584
																	SMAD3	0.398093	7.71607e-19
																	PLEC	0.398033	9.62166e-07
																	ST8SIA2	0.398023	0.000173423
																	ABCB6	0.397996	1.20905e-05
																	TLR4	0.39717	6.00522e-06
																	KIFAP3	0.396961	0.000332796
																	BLVRB	0.396819	0.0068602
																	SDC4	0.396173	1.28298e-20
																	CHST2	0.396035	2.91229e-10
																	SAC3D1	0.395847	0.00229925
																	HRAS	0.395494	9.00766e-07
																	MXRA8	0.395475	3.10516e-11
																	WTIP	0.39479	2.53909e-05
																	TXNRD2	0.394727	5.03746e-05
																	TRIM56	0.394262	1.68153e-07
																	GLIPR1L1	0.393958	1.3715e-10
																	ATG4A	0.393846	6.58594e-05
																	TIAM2	0.393738	0.000503
																	TES	0.393568	6.30025e-11
																	AGRN	0.392656	3.32022e-22
																	NLRX1	0.392392	1.08268e-05
																	LZTS3	0.391721	0.000333164
																	CLDN10	0.391558	6.80593e-07
																	RPL23AP53	0.39094	0.000881778
																	TP53I13	0.390416	0.0025232
																	S100A16	0.390177	3.54817e-06
																	ARHGAP23	0.389806	6.48596e-16
																	CABYR	0.38923	0.00905672
																	SDHAP1	0.389012	0.00824652
																	AMDHD2	0.388873	0.000450526
																	ENDOD1	0.387008	0.00179511
																	CEP170B	0.386974	3.33254e-11
																	EVI5L	0.386961	0.00533374
																	MYRF	0.385551	2.06278e-06
																	RSRP1	0.385542	4.75632e-05
																	ACADVL	0.385404	4.04837e-07
																	AP1M2	0.385082	0.00122543
																	ZNF385A	0.38446	4.48734e-07
																	CC2D1A	0.383258	0.000334082
																	ANKRA2	0.383129	0.00114282
																	SMOX	0.382843	0.00617552
																	GABBR2	0.382486	0.00108891
																	SMTN	0.38243	0.000558284
																	RPS6KA4	0.382135	1.68969e-07
																	WBP1L	0.381929	4.15563e-08
																	CYTH2	0.380581	6.29343e-05
																	GGT1	0.380457	0.00139493
																	ITPKB	0.378637	3.1191e-10
																	IQGAP3	0.37853	2.25611e-08
																	CAV1	0.377428	7.15097e-11
																	TAGLN	0.376999	1.49855e-05
																	LETMD1	0.376489	1.73392e-05
																	GPR141	0.3751	8.71919e-05
																	AP1G2	0.374843	0.00548704
																	SCUBE3	0.373431	0.00268753
																	JUN	0.370621	8.19592e-14
																	CCDC90B	0.370502	3.73851e-12
																	PRICKLE2	0.370417	0.000214951
																	RFTN1	0.370004	0.00755387
																	IMPA2	-0.370262	2.35216e-05
																	KPNA5	-0.370584	8.21879e-05
																	NCAPD2	-0.370701	7.29297e-26
																	DET1	-0.372	0.0098783
																	GABPA	-0.372091	0.00039813
																	CENPL	-0.372375	0.000174288
																	C13orf42	-0.372629	2.15962e-08
																	CD55	-0.372833	1.41063e-13
																	STAR	-0.376036	0.00316076
																	CYP51A1	-0.376176	5.61344e-21
																	ARHGAP28	-0.37644	0.000496411
																	CHRAC1	-0.37798	6.06077e-06
																	BEND3	-0.378305	6.42488e-06
																	GTDC1	-0.378361	1.6039e-05
																	DANCR	-0.379324	7.75313e-16
																	UNG	-0.379539	7.8018e-25
																	ETS1	-0.379865	2.53335e-08
																	RIDA	-0.37996	7.48633e-07
																	PBX1	-0.379968	4.50692e-09
																	MSH6	-0.380697	9.27529e-29
																	PRKAR2B	-0.380714	2.40524e-07
																	HIBADH	-0.382049	3.61832e-05
																	THSD7A	-0.382547	0.0068104
																	CENPA	-0.382617	2.0771e-08
																	USP37	-0.383817	2.63919e-06
																	MYCL	-0.384154	0.0011028
																	KCNT2	-0.384665	0.00327917
																	SOX2	-0.385095	2.63486e-12
																	XRN2	-0.385914	7.88153e-05
																	LBR	-0.386036	2.02825e-13
																	FOXO4	-0.386048	2.77609e-13
																	PAQR4	-0.386312	0.000562522
																	MYCN	-0.38653	1.54416e-06
																	TRIM71	-0.386564	2.74446e-17
																	PTPRZ1	-0.386821	0.00214753
																	IRF2BPL	-0.387274	2.31422e-12
																	PCDH8	-0.388325	0.00489089
																	SALL1	-0.388554	5.11202e-21
																	DUSP6	-0.391202	2.29937e-10
																	ARHGAP19	-0.391235	4.57522e-09
																	DLGAP5	-0.393115	5.371e-14
																	UBXN8	-0.394247	0.00011979
																	HMMR	-0.394557	2.56972e-14
																	HEY2-AS1	-0.395504	1.42692e-11
																	DEPDC1	-0.395852	2.37949e-11
																	KIAA1958	-0.395969	0.00119069
																	NDE1	-0.396061	1.95512e-11
																	HMGCS1	-0.396229	3.75519e-16
																	CNMD	-0.396322	0.000764555
																	CEP70	-0.396671	1.10632e-08
																	TNFAIP8L1	-0.397982	9.92424e-06
																	DYRK2	-0.398287	3.8714e-09
																	PCYT1B	-0.399869	7.38464e-07
																	GPR63	-0.401817	1.62611e-05
																	LNP1	-0.402732	5.81383e-05
																	USF3	-0.404265	0.000232087
																	MFAP4	-0.407501	8.95034e-05
																	FGFR2	-0.407658	4.54905e-13
																	CRIPTO	-0.407677	3.5879e-17
																	BICRAL	-0.409262	0.00074782
																	LEFTY1	-0.410012	8.2245e-06
																	HMGN2P41	-0.410205	1.01631e-14
																	THAP9	-0.410626	3.69684e-05
																	XK	-0.411127	9.7837e-05
																	KAT7	-0.411482	6.41302e-10
																	KCNG3	-0.412884	3.72197e-06
																	L1TD1	-0.413937	2.37183e-14
																	ATP1B2	-0.414424	0.00970086
																	COMMD10	-0.41444	1.35428e-05
																	KBTBD7	-0.414936	2.94188e-07
																	CCNB2	-0.417839	1.16878e-26
																	SGO2	-0.41833	2.25768e-18
																	ECT2	-0.418591	4.83323e-13
																	CACNG7	-0.419878	6.22365e-06
																	USP44	-0.419913	4.66945e-20
																	LNCPRESS2	-0.419977	1.27623e-05
																	PDZRN3	-0.42067	0.000413034
																	SLC9B2	-0.421069	2.71249e-05
																	ANOS1	-0.423249	0.000173612
																	PACRGL	-0.423281	3.00075e-05
																	NOVA1	-0.423733	0.00706313
																	CXCL12	-0.424338	1.10836e-21
																	PLK1	-0.424353	8.57331e-32
																	BHLHE41	-0.424804	2.33427e-09
																	TRDMT1	-0.425359	0.000127226
																	TTYH1	-0.425747	1.15305e-05
																	FAM76B	-0.426218	4.49258e-06
																	D21S2088E	-0.427023	6.34439e-06
																	SPRY2	-0.427244	4.45646e-09
																	LRAT	-0.427568	6.6199e-14
																	FZD5	-0.428063	2.92134e-22
																	INSIG1	-0.429103	1.65489e-17
																	MTSS1	-0.429298	0.0055382
																	DEPDC1B	-0.430072	1.03357e-22
																	MAP2	-0.431517	6.48198e-07
																	CASP8AP2	-0.431925	7.43205e-06
																	PDIK1L	-0.434221	0.000325664
																	CD24	-0.434414	4.94861e-34
																	SEPHS1	-0.434934	1.3235e-43
																	PPM1E	-0.435184	0.00476672
																	KIZ	-0.435522	0.000230046
																	ETV1	-0.437203	1.89783e-15
																	PRMT6	-0.437804	0.000118313
																	TMEM266	-0.439179	0.000834801
																	MCM5	-0.440441	3.67314e-19
																	FAM124A	-0.441543	1.12598e-18
																	SFRP2	-0.442584	3.13995e-26
																	SPOPL	-0.445169	2.00058e-09
																	PIGW	-0.445651	3.60095e-10
																	TOP2A	-0.445732	6.1236e-25
																	GAS1	-0.448564	0.00185695
																	MYH2	-0.449786	6.02853e-05
																	ST6GAL2	-0.450008	4.49862e-07
																	ZC3H6	-0.450891	0.00242738
																	TSPAN13	-0.452831	1.0816e-11
																	E2F1	-0.455375	2.26442e-14
																	CDC20	-0.458204	4.28832e-34
																	ZNF280C	-0.461877	0.00182203
																	FAM72D	-0.462405	0.00911613
																	ABAT	-0.467564	0.000417835
																	SKIL	-0.470249	1.57459e-17
																	ZNF281	-0.471319	9.5773e-14
																	FAT4	-0.472564	0.00173956
																	NUCKS1	-0.477495	1.16364e-18
																	KBTBD11	-0.480188	0.00150071
																	LOC124903780	-0.480932	0.00126647
																	NFE2L3	-0.48101	8.13525e-40
																	DUT	-0.481864	5.8004e-16
																	UHRF1	-0.482258	9.97106e-17
																	TOX3	-0.484245	0.000468209
																	CCNE2	-0.491581	0.000378715
																	TAFA4	-0.495868	0.00125851
																	SLITRK5	-0.496509	1.71869e-05
																	ZIC5	-0.497725	7.20289e-16
																	ATAD2	-0.49783	2.44216e-15
																	GK	-0.499758	0.000626265
																	TMEM216	-0.502817	1.71664e-05
																	ILF3-DT	-0.503385	1.01837e-05
																	MAP2K6	-0.503773	5.81188e-11
																	G2E3	-0.507717	7.56735e-14
																	LRRC55	-0.507917	0.00559233
																	FAM72A	-0.508583	8.91649e-06
																	LEFTY2	-0.509782	2.70007e-24
																	FOXH1	-0.510228	1.47861e-06
																	CLEC4D	-0.510261	9.2983e-05
																	KLHL15	-0.510886	7.02688e-12
																	ZSCAN2	-0.511654	5.70539e-11
																	SSTR1	-0.514261	0.00659922
																	SLC6A9	-0.518079	0.000232087
																	AK4	-0.520282	9.48252e-11
																	ZFAS1	-0.523455	2.90347e-32
																	PIM2	-0.524433	2.61027e-16
																	TCEANC	-0.530553	0.00521572
																	SP4	-0.53168	7.33068e-08
																	GPSM2	-0.532719	7.22013e-10
																	MAF	-0.537347	7.95881e-10
																	THAP2	-0.54149	0.00111997
																	TERF1	-0.543913	4.77392e-39
																	PTCHD1	-0.546354	0.00605904
																	FGF4	-0.551133	4.68602e-24
																	VASH2	-0.555265	8.77004e-20
																	DMC1	-0.557255	0.00863831
																	SAPCD2	-0.557609	3.20453e-20
																	GPR160	-0.561061	3.32599e-05
																	FAM72B	-0.567946	4.17023e-07
																	HRK	-0.568038	0.000141194
																	NRARP	-0.571178	7.70765e-18
																	CALN1	-0.57181	0.00543995
																	KIT	-0.573544	9.69607e-09
																	PRICKLE1	-0.579411	5.8394e-19
																	LPIN1	-0.58144	1.07876e-12
																	TBX10	-0.58351	8.02986e-05
																	SP8	-0.585248	2.04366e-08
																	DCX	-0.587926	0.000914885
																	DNAJC3-DT	-0.588482	0.0018369
																	PLP1	-0.592961	1.03493e-26
																	GAS2L3	-0.597291	1.33389e-11
																	CDCA7	-0.620097	1.14758e-41
																	FAM222A	-0.625808	3.31041e-05
																	CD24P4	-0.626846	0.00087018
																	PRDM14	-0.633027	3.29825e-13
																	RTN4RL2	-0.634996	1.7882e-05
																	KIF20A	-0.640793	1.27232e-18
																	MCM6	-0.656673	9.6211e-115
																	PCK2	-0.662501	1.3966e-08
																	PCDH19	-0.666924	3.18483e-10
																	TMC5	-0.670149	0.00508234
																	PDGFRA	-0.674022	3.34575e-18
																	LOC105369611	-0.674185	0.00496508
																	ADGRG2	-0.67599	4.67633e-07
																	SLC7A11	-0.681506	2.20282e-10
																	NXPH3	-0.687001	0.00236795
																	C1orf53	-0.690139	0.00343333
																	H1-0	-0.691422	2.40372e-33
																	HEY2	-0.692426	4.37988e-08
																	WDR76	-0.692863	1.52463e-11
																	SHISA3	-0.695492	2.07079e-12
																	SEMA6D	-0.703175	4.31465e-05
																	H2AC25	-0.707931	9.13249e-05
																	E2F2	-0.711982	2.87231e-05
																	H2BC12	-0.731848	7.74817e-13
																	H1-2	-0.7329	5.38617e-08
																	IKZF1	-0.751173	0.00283527
																	DNMT3B	-0.765164	5.41753e-26
																	MYC	-0.769003	9.12408e-12
																	C10orf143	-0.77237	0.000525821
																	H2AC6	-0.772727	6.4942e-07
																	CNTN1	-0.79401	0.0047734
																	LOC107987095	-0.801907	0.00504549
																	E2F8	-0.804273	2.53478e-10
																	INSIG1-DT	-0.815623	0.000328187
																	PEX5L	-0.819278	0.00997365
																	LOC107987097	-0.819547	2.22951e-05
																	LOC100507634	-0.854965	0.00993033
																	H2BC4	-0.856792	0.000493024
																	WDR49	-0.895825	0.00284292
																	HTR1D	-0.896881	0.00524704
																	FGF19	-0.898874	2.15707e-13
																	ACTL8	-0.927648	6.81354e-05
																	LINC02972	-1.08718	2.66052e-25
																	CLEC6A	-1.09498	0.00148795
																	MEIOB	-1.10696	0.000141696
																	LOC105370363	-1.12581	0.0002564
																	PROK2	-1.14337	0.000986576
																	DHRS2	-1.45729	2.52558e-06
																	LOC124903957	-1.49184	0.00772469
																	CHAC1	-1.50761	3.49083e-29
																	CYP26A1	-1.55363	1.41177e-05
																	LOC124904428	-1.56583	5.99032e-11
																	H2BC21	-1.7429	1.02173e-12
																	LOC124904632	-2.3078	9.4296e-15
																	INHBE	-4.29579	0.00163543

## Sheet: Table S2
Table S2	Curated gene sets predicted by GSEA from upregulated genes after cisplatin treatment in each cell line.
			2102EP		2102EP-A1		2102EP-B3		2102EP-C1		NT2/D1		NT/D1-A4		NT/D1-B3		833K		833K-B4		833K-A2
	Genesets	Category	NES	FDR	NES	FDR	NES	FDR	NES	FDR	NES	FDR2	NES	FDR	NES	FDR	NES	FDR	NES	FDR	NES	FDR	T_Count	P_Count	R_Count
	INGA_TP53_TARGETS	p53 target up	1.83469	0.004			1.81028	0.03	1.83258	0.02	1.92799	0.00642124	1.88922	0.003	1.92804	0.003							5.5	2	4
	WP_P53_TRANSCRIPTIONAL_GENE_NETWORK	p53 target up	2.00743	0.011					2.03304	0	2.16564	0.000172692	2.04008	0	2.16041	0	2.01703	0.031			1.90349	0.046	7	3	4
	KANNAN_TP53_TARGETS_UP	p53 target up	1.94912	0.042					1.9655	0.003	2.07632	0.000814671	2.09599	0	2.06727	0	1.97516	0.004	2.14292	0.00419672	1.86736	0.05	8	3	5
	AMUNDSON_DNA_DAMAGE_RESPONSE_TP53	p53 target up	1.86996	0.002			1.92356	0.01	1.84212	0.02	2.14582	0.00030051	1.99029	0	1.92797	0.003	2.03737	0.039			2.00909	0.004	8	3	5
	KERLEY_RESPONSE_TO_CISPLATIN_UP	p53 target up	2.38218	0	2.23432	0	2.3123	0	2.36473	0	2.72255	0	2.51185	0	2.53464	0	2.50539	0	2.57893	0	2.50027	0	10	3	7
	FISCHER_DIRECT_P53_TARGETS_META_ANALYSIS	p53 target up	2.32305	0	2.25908	0	2.49492	0	2.47747	0	2.78739	0	2.31874	0	2.46255	0	2.70787	0	2.80725	0	2.74058	0	10	3	7
	SMIRNOV_RESPONSE_TO_IR_2HR_UP	IR	1.86042	0.003			1.86513	0.02	1.96753	0	2.36235	0	2.12061	0	2.23776	0							6	2	4
	QUINTENS_EMBRYONIC_BRAIN_RESPONSE_TO_IR	IR	2.02222	0							2.14043	0	2.05126	0	2.17892	0	2.09873	0	2.2417	0.000294	1.97424	0.03	7	3	4
	GHANDHI_DIRECT_IRRADIATION_UP	IR	1.95425	0.001			1.84738	0.02			2.38103	0	2.25102	0	2.30308	0	2.06421	0.012			2.12839	0.001	7	3	4
	GENTILE_UV_LOW_DOSE_UP	IR	2.04546	0	1.85413	0.009	2.01651	0.002	2.01732	0	1.94222	0.0062488	2.07063	0	2.01823	0	1.98605	0.001			1.95099	0.01	9	3	6
	WARTERS_RESPONSE_TO_IR_SKIN	IR	2.21697	0	2.08597	0	2.07233	0.001	2.20681	0	2.58057	0	2.15448	0	2.21783	0	2.60524	0	2.46192	0.000294	2.43933	0	10	3	7
	WARTERS_IR_RESPONSE_5GY	IR	2.26503	0	2.09117	0	2.13148	0	2.21805	0	2.64845	0	2.29213	0	2.33037	0	2.43244	0	2.34978	0	2.30572	0	10	3	7
	SMIRNOV_RESPONSE_TO_IR_6HR_UP	IR	2.21344	0	2.19911	0	2.21396	0	2.22599	0	2.56622	0	2.17243	0	2.31086	0	2.43937	0	2.51029	0	2.32811	0	10	3	7
	MACAEVA_PBMC_RESPONSE_TO_IR	IR	2.18616	0	1.92067	0.005	2.30991	0	2.23401	0	2.67391	0	2.36606	0	2.42084	0	2.58292	0	2.66051	0	2.50091	0	10	3	7
	FOROUTAN_TGFB_EMT_UP	EMT	1.93484	0.001							1.86047	0.01	1.83003	0.007									3	2	1
	FOROUTAN_PRODRANK_TGFB_EMT_UP	EMT	1.91982	0.001							1.84771	0.0142701	1.82338	0.007									3	2	1
	FOROUTAN_INTEGRATED_TGFB_EMT_UP	EMT	1.93471	0.001	1.81788	0.01					1.82901	0.01											3	2	1
	ANASTASSIOU_MULTICANCER_INVASIVENESS_SIGNATURE	EMT	1.97525	0			1.88105	0.021			1.95057	0.005											3	2	1
	WU_CELL_MIGRATION	EMT	1.95016	0.001	1.89065	0.006					1.83382	0.01	1.93928	0.001	1.94501	0.003							5	2	3
	PLASARI_TGFB1_TARGETS_10HR_UP	EMT	1.80698	0.005			1.91851	0.01			1.95903	0.004	1.93082	0.001	1.85145	0.01							5	2	3
	VERHAAK_GLIOBLASTOMA_MESENCHYMAL	EMT	2.17603	0							1.91846	0.007	1.92045	0.001	1.85636	0.009	1.87217	0.018					5	3	2
	CLASPER_LYMPHATIC_VESSELS_DURING_METASTASIS_DN	EMT	1.91721	0.001							1.83852	0.001											2	2	0
	JAEGER_METASTASIS_DN	EMT	2.11031	0	1.99044	0.002					1.98097	0.004			1.92755	0.003	2.12305	0.001			1.87084	0.051	6	3	3
	ONDER_CDH1_TARGETS_2_DN	EMT	2.06022	0	1.98181	0.002	1.81015	0.03			1.89334	0.009			1.96722	0.001	1.99603	0.004					6	3	3
	RICKMAN_METASTASIS_DN	EMT	1.8957	0.002							1.95985	0.004	1.88996	0.003	1.98137	0.001					1.90883	0.05	5	2	3
	SENESE_HDAC1_AND_HDAC2_TARGETS_DN	HDAC	1.86477	0.003							1.81142	0.01											2	2	0
	SENESE_HDAC2_TARGETS_DN	HDAC	1.9187	0.001							1.93348	0.006											2	2	0
	WIEDERSCHAIN_TARGETS_OF_BMI1_AND_PCGF2	PRC1	1.84917	0.003			1.80461	0.03			1.89614	0.008	1.91848	0.001	2.14375	0							5	2	3
	PASINI_SUZ12_TARGETS_DN	PRC2	1.85647	0.003							1.96607	0.004											2	2	0
	NEWMAN_ERCC6_TARGETS_DN	SWI/SNF chromatin remodeling complex	2.03001	0	1.83827	0.01	1.85462	0.02	1.95259	0.004	1.88383	0.009											5	2	3
	WANG_SMARCE1_TARGETS_UP	SWI/SNF chromatin remodeling complex	1.81155	0.005							1.98968	0.003											2	2	0
	WANG_METHYLATED_IN_BREAST_CANCER	DNA Methylation	1.88046	0.002							2.0774	0.0008	2.06345	0	1.91722	0.003							4	2	2
	ODONNELL_TARGETS_OF_MYC_AND_TFRC_UP	TFRC1	1.91402	0.001							1.90389	0.008											2	2	0
	ODONNELL_TFRC_TARGETS_UP	TFRC2	1.80624	0.005	1.806	0.012					2.02436	0.001	1.91415	0	1.86464	0.008	1.85314	0.019					6	3	3
	ZHANG_RESPONSE_TO_IKK_INHIBITOR_AND_TNF_UP	TNF	1.96981	0.001			1.84213	0.02			2.07136	0.000828013	1.94621	0.001	1.93787	0.003	1.98673	0.007					6	3	3
	PHONG_TNF_TARGETS_UP	TNF	2.01478	0	1.83819	0.01					1.9843	0.00384653	1.89171	0.003							1.81075	0.05	5	2	3
	SWEET_KRAS_TARGETS_UP	KRAS	2.06557	0			1.80242	0.03			1.82589	0.01					1.88847	0.019					4	3	1
	FURUKAWA_DUSP6_TARGETS_PCI35_UP	KRAS	2.02015	0			1.9202	0.01			1.85924	0.01											3	2	1
	SAUL_SEN_MAYO	Senescence	1.90028	0.002							1.80317	0.02	1.98372	0	2.04426	0	1.9846	0.007					5	3	2
	BLANCO_MELO_RESPIRATORY_SYNCYTIAL_VIRUS_INFECTION_A594_CELLS_UP	Others	2.1706	0	2.02682	0.001					2.16735	0.000187083	1.94721	0.001	1.93786	0.003	1.92532	0.015					6	3	3
	HUPER_BREAST_BASAL_VS_LUMINAL_UP	Others	2.16944	0			2.00525	0.002	1.99194	0	1.97387	0.00429447			1.86702	0.008	1.96468	0.006					6	3	3
	PID_TAP63_PATHWAY	Others	1.80205	0.005							1.90501	0.00810666	1.89896	0.002	2.1522	0	2.03465	0.002			1.95773	0.029	6	3	3
	SEAVEY_EPITHELIOID_HEMANGIOENDOTHELIOMA	Others	1.89696	0.002	1.80761	0.012	1.85769	0.02					1.85355	0.005			1.9185	0.018					5	2	3
	BLANCO_MELO_HUMAN_PARAINFLUENZA_VIRUS_3_INFECTION_A594_CELLS_UP	Others	2.051	0	1.91585	0.005	1.87805	0.02			2.17114	0.000204091											4	2	2
	DELYS_THYROID_CANCER_UP	Others	1.96299	0.001							1.81399	0.01			1.92877	0.003							3	2	1
	HELLEBREKERS_SILENCED_DURING_TUMOR_ANGIOGENESIS	Others	1.91356	0.001			1.80193	0.03			1.87689	0.0102772	1.95376	0.001									4	2	2
	HOLLERN_SQUAMOUS_BREAST_TUMOR	Others	2.00176	0			1.82822	0.03	1.86984	0.01	1.80699	0.0202848											4	2	2
	LIU_PROSTATE_CANCER_DN	Others	1.83399	0.004			1.83983	0.02			1.99393	0.00350726											3	2	1
	NABA_MATRISOME	Others	1.96975	0	1.99472	0.002					1.90843	0.00786609			1.85024	0.01							4	2	2
	NABA_MATRISOME_ASSOCIATED	Others	1.94719	0.001	1.93649	0.005					1.8658	0.0113011			1.81351	0.015							4	2	2
	PETRETTO_CARDIAC_HYPERTROPHY	Others	1.84701	0.003	1.89744	0.006					1.87518	0.010258			1.84956	0.01							4	2	2
	RICKMAN_TUMOR_DIFFERENTIATED_WELL_VS_POORLY_DN	Others	1.89321	0.002	1.8112	0.012					2.00281	0.00287642			1.82828	0.013							4	2	2
	SEKI_INFLAMMATORY_RESPONSE_LPS_UP	Others	1.89332	0.002							1.94352	0.00619626	1.87745	0.004	1.87674	0.007							4	2	2
	TURASHVILI_BREAST_DUCTAL_CARCINOMA_VS_DUCTAL_NORMAL_DN	Others	1.82161	0.004	1.8581	0.009					1.91122	0.0078669			1.82897	0.013							4	2	2
	TURASHVILI_BREAST_LOBULAR_CARCINOMA_VS_LOBULAR_NORMAL_DN	Others	1.86563	0.003							1.83822	0.01	1.83638	0.007	1.93107	0.003							4	2	2
	qUINTENS_EMBRYONIC_BRAIN_RESPONSE_TO_IR	Others	1.82484	0.004							1.94065	0.006			1.92658	0.003							3	2	1
	WILENSKY_RESPONSE_TO_DARAPLADIB	Others	1.84993	0.003	1.92917	0.005					1.87578	0.01											3	2	1
	BLANCO_MELO_BETA_INTERFERON_TREATED_BRONCHIAL_EPITHELIAL_CELLS_UP	Others	1.96489	0.001							2.02299	0.001											2	2	0
	HOLLERN_ADENOMYOEPITHELIAL_BREAST_TUMOR	Others	1.85615	0.003							1.87131	0.01											2	2	0
	KIM_WT1_TARGETS_12HR_UP	Others	1.83491	0.004							1.84942	0.01											2	2	0
	LIM_MAMMARY_STEM_CELL_UP	Others	1.87998	0.002							2.06506	0.000989663											2	2	0
	SCHUETZ_BREAST_CANCER_DUCTAL_INVASIVE_DN	Others	1.81359	0.005							1.80642	0.02											2	2	0
	WILCOX_RESPONSE_TO_PROGESTERONE_DN	Others	2.01765	0							1.90349	0.008											2	2	0
	PID_P53_DOWNSTREAM_PATHWAY	PID	1.88234	0.002					1.86195	0.02	2.27967	0	2.02452	0	2.16937	0	2.26446	0	2.21696	0.001	2.0383	0.007	8	3	5
	PID_INTEGRIN1_PATHWAY	PID	2.00396	0	1.99406	0.002					1.86818	0.01			1.8937	0.005							4	2	2
	PID_INTEGRIN_CS_PATHWAY	PID	1.82113	0.004							1.82341	0.01											2	2	0
	KEGG_P53_SIGNALING_PATHWAY	KEGG	1.90694	0.001									1.8476	0.006	1.97052	0.001	2.03787	0.001	2.21004	0.001	1.99006	0.01	6	2	4
	KEGG_HEMATOPOIETIC_CELL_LINEAGE	KEGG	2.01447	0	1.83606	0.01					1.82371	0.0178146	1.81251	0.008									4	2	2
	KEGG_ABC_TRANSPORTERS	KEGG	1.94053	0.001					1.87863	0.01	1.81181	0.01											3	2	1
	KEGG_CYTOKINE_CYTOKINE_RECEPTOR_INTERACTION	KEGG	1.93804	0.001							1.87628	0.01	1.816	0.008									3	2	1
	KEGG_ECM_RECEPTOR_INTERACTION	KEGG	1.96849	0.001	1.96565	0.003					2.0196	0.001											3	2	1
	REACTOME_TP53_REGULATES_TRANSCRIPTION_OF_CELL_DEATH_GENES	REACTOME	1.88997	0.002					1.84564	0.02	1.81278	0.01			1.89468	0.005	1.88057	0.026	2.04038	0.009	1.85781	0.055	7	3	4
	REACTOME_EXTRACELLULAR_MATRIX_ORGANIZATION	REACTOME	1.99796	0	1.92971	0.005					1.89666	0.008	1.81523	0.008									4	2	2
	REACTOME_NON_INTEGRIN_MEMBRANE_ECM_INTERACTIONS	REACTOME	1.96667	0	1.92144	0.005	1.81532	0.03			2.04467	0.001											4	2	2
	REACTOME_ASSEMBLY_OF_COLLAGEN_FIBRILS_AND_OTHER_MULTIMERIC_STRUCTURES	REACTOME	1.85192	0.003							1.93428	0.006	1.88128	0.003									3	2	1
	REACTOME_FORMATION_OF_THE_CORNIFIED_ENVELOPE	REACTOME	1.96137	0													1.91475	0.01			2.00911	0.009	3	2	1
	REACTOME_KERATINIZATION	REACTOME	1.98943	0													1.97689	0.007			2.12008	0.001	3	2	1
	REACTOME_INTEGRIN_CELL_SURFACE_INTERACTIONS	REACTOME	2.0464	0							2.01459	0.002											2	2	0
	REACTOME_LAMININ_INTERACTIONS	REACTOME	1.89552	0.002							1.91635	0.00758672											2	2	0
	REACTOME_TNFS_BIND_THEIR_PHYSIOLOGICAL_RECEPTORS	REACTOME	1.80158	0.005							2.0671	0.000979795											2	2	0

## Sheet: Table S3
Table S3	Hallmark gene sets predicted by GSEA from upregulated genes after cisplatin treatment in each cell line.
			2102EP		2102EP-A1		2102EP-B3		2102EP-C1		NT2/D1		NT/D1-A4		NT/D1-B3		833K		833K-B4		833K-A2
	Genesets	Category	NES	FDR	NES	FDR	NES	FDR	NES	FDR	NES	FDR2	NES	FDR	NES	FDR	NES	FDR	NES	FDR	NES	FDR	T_Count	P_Count	R_Count
	HALLMARK_P53_PATHWAY	p53	2.02597	0	1.93014	0	1.70784	0.005	1.94763	0	2.33449	0	2.16941	0	2.1801	0	1.96437	0.001	2.00444	0.01	1.90061	0	10	3	7
	HALLMARK_EPITHELIAL_MESENCHYMAL_TRANSITION	EMT	2.09001	0	1.80942	0.001	1.92408	0.001	1.67	0.012			1.9689	0	1.90685	0.001	1.80272	0.002					7	2	5
	HALLMARK_APICAL_JUNCTION	EMT	1.64938	0.002							1.81546	0.001			1.70973	0.003	1.81563	0.001					4	3	1
	HALLMARK_KRAS_SIGNALING_UP	KRAS	1.69477	0.001			1.75913	0.005					1.65283	0.008			1.92413	0					4	2	2
	HALLMARK_APOPTOSIS	Apoptosis	1.84197	0			1.63883	0.01	1.609	0.02			1.64059	0.008			1.71604	0.003					5	2	3
	HALLMARK_TNFA_SIGNALING_VIA_NFKB	TNF	1.93762	0	1.82993	0	1.82784	0.005	1.71502	0.01	1.86808	0.001	1.8136	0.001	1.94003	0	2.00684	0.001			1.72208	0.02	9	3	6
	HALLMARK_INFLAMMATORY_RESPONSE	Others	2.14545	0	1.96095	0	1.71403	0.006			1.85303	0.001			1.99331	0	1.76886	0.001	1.7034	0.01			7	3	4
	HALLMARK_COAGULATION	Others	1.76881	0.001	1.69789	0.004					1.60612	0.013											3	2	1
	HALLMARK_MYOGENESIS	Others	1.94184	0							1.89495	0.001			1.77636	0.001							3	2	1

## Sheet: Table S4
Table S4	Curated gene sets predicted by GSEA from downregulated genes after cisplatin treatment in each cell line.
			2102EP		2102EP-A1		2102EP-B3		2102EP-C1		NT2/D1		NT/D1-A4		NT/D1-B3		833K		833K-B4		833K-A2
	Genesets	Category	NES	FDR	NES	FDR	NES	FDR	NES	FDR	NES	FDR2	NES	FDR	NES	FDR	NES	FDR	NES	FDR	NES	FDR	T_Count	P_Count	R_Count
	DANG_MYC_TARGETS_UP	MYC	-1.80299	0.01							-2.00696	0.002											3	2	0
	IRITANI_MAD1_TARGETS_DN	anti myc	-1.89022	0.008							-2.13508	0											4	2	0
	EGUCHI_CELL_CYCLE_RB1_TARGETS	RB1	-1.89107	0.008							-1.92183	0.006											4	2	0
	CHICAS_RB1_TARGETS_LOW_SERUM	RB1					-1.80361	0.3			-1.84267	0.013					-2.10652	0.005					6	2	2
	REN_BOUND_BY_E2F	E2F	-2.02508	0.002							-1.90422	0.007											4	2	0
	DELPUECH_FOXO3_TARGETS_DN	FOXO3	-1.86509	0.01													-2.04275	0.007					4	2	0
	MUELLER_PLURINET	Pluripotency	-1.91172	0.007							-1.82319	0.016											4	2	0
	WONG_EMBRYONIC_STEM_CELL_CORE	Pluripotency	-1.92851	0.006							-2.41513	0	-1.90642	0.01									6	2	2
	CHNG_MULTIPLE_MYELOMA_HYPERPLOID_UP	Others	-2.00019	0.002	-2.07244	0.003					-2.2586	0	-2.06848	0.002									8	2	4
	KEGG_RIBOSOME	KEGG	-1.81113	0.01	-2.07224	0.003					-2.79358	0					-1.98626	0.01					8	3	2
	KEGG_SPLICEOSOME	KEGG	-2.68939	0	-2.26202	0					-2.16087	0	-2.12539	0.001									8	2	4
	KEGG_SYSTEMIC_LUPUS_ERYTHEMATOSUS	KEGG	-1.84934	0.01							-2.42534	0.000			-1.98059	0.1							5	2	1
	REACTOME_ACTIVATED_P+A3:B130KN1_STIMULATES_TRANSCRIPTION_OF_AR_ANDROGEN_RECEPTOR_REGULATED_GENES_KLK2_AND_KLK3	REACTOME	-2.8399		-1.8457						-2.45178	0	-1.97847	0.005	-1.82209	0.1	-2.062	0.004	-1.94465	0.1	-1.89	0.1	12	3	6
	REACTOME_ASSEMBLY_OF_THE_ORC_COMPLEX_AT_THE_ORIGIN_OF_REPLICATION	REACTOME	-2.79271	0	-1.90233	0.01					-2.58491	0.000	-2.0817	0.002	-1.90443	0.1	-2.05502	0.006	-1.89505	0.096	1.91	0.042	14	3	8
	REACTOME_BASE_EXCISION_REPAIR_AP_SITE_FORMATION	REACTOME	-2.49634	0	-2.13517	0.002					-2.44979	0	-2.31634	4.52168e-05	-1.89307	0.075	-2.16472	0.006			-1.9	0.11	13	3	6
	REACTOME_DNA_METHYLATION	REACTOME	-2.76865	0	-2.02858	0.004					-2.56526	0	-2.00332	0.004	-1.97531	0.075	-2.09247	0.004	-1.84848	0.1	-1.88	0.047	14	3	7
	REACTOME_ERCC6_CSB_AND_EHMT2_G9A_POSITIVELY_REGULATE_RRNA_EXPRESSION	REACTOME	-2.70846	0	-2.00456	0.004					-2.55624	0	-2.02308	0.004	-1.89823	0.09	-2.06677	0.007	-1.79	0.1	-1.94	0.036	15	3	8
	REACTOME_INHIBITION_OF_DNA_RECOMBINATION_AT_TELOMERE	REACTOME	-2.67081	0	-2.17569	0.001					-2.27382	0	-2.37062	0	-1.8301	0.1	-2.17569	0.006			-1.93	0.083	13	3	6
	REACTOME_PRC2_METHYLATES_HISTONES_AND_DNA	REACTOME	-2.75301	0	-2.03392	0.003					-2.64661	0	-2.09405	0.002	-1.8575	0.09	-2.09947	0.007	-1.85316	0.089	-1.84	0.055	15	3	8
	REACTOME_RNA_POLYMERASE_I_PROMOTER_ESCAPE	REACTOME	-2.86517	0	-1.97317	0.006					-2.45913	0	-1.99585	0.005	-1.81218	0.1	-2.12288	0.006			-1.83	0.055	13	3	6
	REACTOME_SIRT1_NEGATIVELY_REGULATES_RRNA_EXPRESSION	REACTOME	-2.83527	0	-1.94735	0.008					-2.61075	0	-2.00793	0.004	-1.88915	0.07	-2.10589	0.004			-1.96	0.03	13	3	6
	REACTOME_BASE_EXCISION_REPAIR	REACTOME	-2.3039	0	-2.10126	0.002					-2.32646	0	0	4.2120E-4	-1.8621	0.09	-2.02063	0.004					11	3	4
	REACTOME_CONDENSATION_OF_PROPHASE_CHROMOSOMES	REACTOME	-2.70294	0	-1.93466	0.008					-2.62299	0	-2.02189	0.004	-1.83721	0.1	-1.9703	0.013					12	3	5
	REACTOME_HDACS_DEACETYLATE_HISTONES	REACTOME	-2.62346	0	-1.91192	0.01					-2.53034	0	-1.87164	0.01	-1.94698	0.08	-2.00047	0.01	-1.93	0.056			14	3	7
	REACTOME_MEIOTIC_RECOMBINATION	REACTOME	-2.74778	0	-1.93567	0.008	-1.81558	0.4			-2.37821	0	-2.02121	0.004			-1.98198	0.011					12	3	6
	REACTOME_RECOGNITION_AND_ASSOCIATION_OF_DNA_GLYCOSYLASE_WITH_SITE_CONTAINING_AN_AFFECTED_PURINE	REACTOME	-2.53372	0	-2.10326	0.003					-2.48068	0	-2.35158	0			-2.03079	0.01			-1.94	0.041	11	3	5
	REACTOME_NEGATIVE_EPIGENETIC_REGULATION_OF_RRNA_EXPRESSION	REACTOME	-2.54669	0	-1.89077						-2.4137	0.000	-2.04445	0.003			-1.99289	0.01					8	3	3
	REACTOME_RRNA_PROCESSING	REACTOME	-2.3859	1.73064e-05	-2.07	0.003					-2.6684	0	-1.94897	0.007			-2.01424	0.007					10	3	4
	REACTOME_TRANSCRIPTIONAL_REGULATION_BY_SMALL_RNAS	REACTOME	-2.63647	0	-1.93464	0.008					-2.36261	0	-1.96557	0.006			-2.10409	0.007					9	3	3
	REACTOME_GENE_SILENCING_BY_RNA	REACTOME	-2.49438	0							-2.11573	0.001					-1.97879	0.021					6	3	0
	REACTOME_DEPOSITION_OF_NEW_CENPA_CONTAINING_NUCLEOSOMES_AT_THE_CENTROMERE	REACTOME	-2.36739	1.70726e-05	-2.08143	0.003					-2.41799	0	-2.25271	0.000259234	-1.82896	0.1					-1.85	0.057	11	2	6
	REACTOME_MRNA_SPLICING	REACTOME	-2.84114	0	-2.18947	0.001			-1.84771	0.1	-2.16321	0	-2.19098	5.916036E-4					-2.06	0.011	-2.05149		11	2	6
	REACTOME_B_WICH_COMPLEX_POSITIVELY_REGULATES_RRNA_EXPRESSION	REACTOME	-2.73103	0	-1.89254	0.012					-2.37393	0	-2.07391	0.002	-1.80567	0.1							10	2	5
	REACTOME_CYTOSOLIC_TRNA_AMINOACYLATION	REACTOME	-2.09436	0.00106976					-2.02872	0.1			-1.90881	0.01			-2.06683	0.007	-1.97555	0.04			10	2	5
	REACTOME_DNA_DAMAGE_TELOMERE_STRESS_INDUCED_SENESCENCE	REACTOME	-2.39292	1.75468e-05	-2.04	0.003					-2.23795	0	-2.04652	0.003									8	2	4
	REACTOME_NONHOMOLOGOUS_END_JOINING_NHEJ	REACTOME	-2.48544	0	-1.94102	0.008					-2.07815	0.001	-2.0169	0.004									8	2	4
	REACTOME_PROCESSING_OF_CAPPED_INTRON_CONTAINING_PRE_MRNA	REACTOME	-2.75396	0	-2.11821	0.002			-1.82967	0.1	-2.04071	0.001	-2.21163	0.000408815									10	2	5
	REACTOME_CHROMOSOME_MAINTENANCE	REACTOME	-2.23305	1.557062E-4	-2.0152	0.004					-2.22424	0	-1.98893	0.005									7	2	4
	REACTOME_DNA_DOUBLE_STRAND_BREAK_RESPONSE	REACTOME	-2.22871	1.5397613E-4	-1.96266	0.007					-1.98967	0.003	-1.90236	0.01									7	2	4
	REACTOME_DNA_REPLICATION	REACTOME	-2.07395	0.001	-2.04234	0.003					-2.44195	0	-2.00723	0.004									8	2	4
	REACTOME_DNA_REPLICATION_PRE_INITIATION	REACTOME	-2.18842	3.0723435E-4	-2.09169	0.003					-2.47851	0	-2.16308	0.000953034									7	2	4
	REACTOME_EPIGENETIC_REGULATION_OF_GENE_EXPRESSION	REACTOME	-2.5132	0	-1.80647	0.027					-2.17652	0	-1.90352	0.01									8	2	4
	REACTOME_EUKARYOTIC_TRANSLATION_INITIATION	REACTOME	-2.06979	0.001	-2.09154	0.002					-2.6971	0	-1.90667	0.01									8	2	4
	REACTOME_HCMV_LATE_EVENTS	REACTOME	-2.46967	1.94364e-05							-2.42294	0	-1.85986	0.01	-1.8973	0.081							8	2	3
	REACTOME_MRNA_SPLICING_MINOR_PATHWAY	REACTOME	-2.08115	0.001	-1.85319	0.018					-1.82099	0.016	-1.8797	0.01									8	2	4
	REACTOME_NONSENSE_MEDIATED_DECAY_NMD	REACTOME	-2.06716	0.001	-1.97152	0.006					-2.62559	0	-1.86262	0.01									8	2	4
	REACTOME_POSITIVE_EPIGENETIC_REGULATION_OF_RRNA_EXPRESSION	REACTOME	-2.53371	0	-1.90661	0.011					-2.32179	0	-2.01393	0.004									8	2	4
	REACTOME_PROCESSING_OF_DNA_DOUBLE_STRAND_BREAK_ENDS	REACTOME	-2.14994	0.000565994	-1.81824	0.025					-1.91224	0	-1.96464	0.006									7	2	3
	REACTOME_RNA_POLYMERASE_I_TRANSCRIPTION	REACTOME	-2.51394	0	-1.8581	0.018					-2.32465	0	-1.88216	0.01									8	2	4
	REACTOME_TELOMERE_MAINTENANCE	REACTOME	-2.30929	1.5992013E-5	-2.08355	0.003					-2.25933	0	-1.99512	0.005									7	2	4
	REACTOME_TRANSLATION	REACTOME	-2.12874	7.4900E-4	-2.19648	0.002					-2.63362	0	-1.98317	0.005									7	2	4
	REACTOME_ACTIVATION_OF_THE_MRNA_UPON_BINDING_OF_THE_CAP_BINDING_COMPLEX_AND_EIFS_AND_SUBSEQUENT_BINDING_TO_43S	REACTOME	-1.89594	0.008	-2.11839	0.002					-2.14872	0											6	2	2
	REACTOME_FORMATION_OF_THE_BETA_CATENIN_TCF_TRANSACTIVATING_COMPLEX	REACTOME	-2.66984	0	-1.89702	0.012					-2.34506	0											6	2	2
	REACTOME_HATS_ACETYLATE_HISTONES	REACTOME	-2.84961	0	-1.97703	0.006					-2.22013	0											6	2	2
	REACTOME_MEIOTIC_SYNAPSIS	REACTOME	-2.15313	0.0005522							-2.37396	0	-1.95471	0.006									6	2	2
	REACTOME_METABOLISM_OF_RNA	REACTOME	-2.50196	0	-2.16168	0.002					-2.12688	0											6	2	2
	REACTOME_RESPONSE_OF_EIF2AK4_GCN2_TO_AMINO_ACID_DEFICIENCY	REACTOME			-1.97448	0.006					-2.61959	0					-2.19405	0.004					6	2	2
	REACTOME_RNA_POLYMERASE_II_TRANSCRIPTION_TERMINATION	REACTOME	-2.22162	0.000165429							-1.87306	0	-1.88604	0.01									6	2	2
	REACTOME_RRNA_MODIFICATION_IN_THE_NUCLEUS_AND_CYTOSOL	REACTOME	-2.27603	7.54876e-05							-1.81584	0.017	-1.98106	0.005									6	2	2
	REACTOME_RUNX1_REGULATES_GENES_INVOLVED_IN_MEGAKARYOCYTE_DIFFERENTIATION_AND_PLATELET_FUNCTION	REACTOME	-2.41653	1.8579e-05							-2.00078	0.002	-1.88308	0.01									5	2	2
	REACTOME_RUNX1_REGULATES_TRANSCRIPTION_OF_GENES_INVOLVED_IN_DIFFERENTIATION_OF_HSCS	REACTOME	-2.23596	1.57479E-4							-2.18984	0	-1.82627	0.02									5	2	2
	REACTOME_SELENOAMINO_ACID_METABOLISM	REACTOME			-1.99992	0.004					-2.61362	0					-2.02106	0.012					6	2	2
	REACTOME_TRNA_AMINOACYLATION	REACTOME	-2.15808	5.1962555E-4													-2.04102	0.007	-1.89038		-1.92	0.046	5	2	2
	REACTOME_ACTIVATION_OF_ANTERIOR_HOX_GENES_IN_HINDBRAIN_DEVELOPMENT_DURING_EARLY_EMBRYOGENESIS	REACTOME	-2.40853	1.80481e-05							-1.80716	0.019											4	2	0
	REACTOME_AMYLOID_FIBER_FORMATION	REACTOME	-2.24339	0.00011509							-2.37114	0											4	2	0
	REACTOME_ATF4_ACTIVATES_GENES_IN_RESPONSE_TO_ENDOPLASMIC_RETICULUM_STRESS	REACTOME	-1.82216	0.008													-2.24785	0.002					4	2	0
	REACTOME_CELLULAR_RESPONSE_TO_STARVATION	REACTOME									-2.15336	0					-2.00036	0.007					4	2	0
	REACTOME_CELLULAR_SENESCENCE	REACTOME	-1.99884	0.003							-1.95977	0.004											4	2	0
	REACTOME_DISEASES_OF_PROGRAMMED_CELL_DEATH	REACTOME	-2.1653	0.000492702							-2.24635	0											4	2	0
	REACTOME_ESTROGEN_DEPENDENT_GENE_EXPRESSION	REACTOME	-2.35421	1.66233e-05							-1.92843	0.005											4	2	0
	REACTOME_HCMV_EARLY_EVENTS	REACTOME	-2.21202	0.000201948							-2.1566	0											4	2	0
	REACTOME_HCMV_INFECTION	REACTOME	-2.07051	0.001							-2.01369	0.002											4	2	0
	REACTOME_HDMS_DEMETHYLATE_HISTONES	REACTOME	-2.31893	1.6197e-05							-1.82603	0.01											4	2	0
	REACTOME_MEIOSIS	REACTOME	-2.43105	1.88563e-05							-2.24137	0											4	2	0
	REACTOME_MITOTIC_PROPHASE	REACTOME	-2.24784	0.000116428							-2.13391	0											4	2	0
	REACTOME_OXIDATIVE_STRESS_INDUCED_SENESCENCE	REACTOME	-2.21893	0.000190698							-2.15775	0											4	2	0
	REACTOME_PRE_NOTCH_EXPRESSION_AND_PROCESSING	REACTOME	-2.33088	1.64074e-05							-2.09599	0.001											4	2	0
	REACTOME_REPRODUCTION	REACTOME	-2.20557	0.000213257							-2.28328	0											4	2	0
	REACTOME_RHO_GTPASES_ACTIVATE_PKNS	REACTOME	-2.44173	1.9142e-05							-2.17111	0											4	2	0
	REACTOME_RMTS_METHYLATE_HISTONE_ARGININES	REACTOME	-2.39954	1.77939e-05							-2.11551	0.001											4	2	0
	REACTOME_SENESCENCE_ASSOCIATED_SECRETORY_PHENOTYPE_SASP	REACTOME	-1.99537	0.003							-2.07025	1											4	2	0
	REACTOME_TRANSCRIPTIONAL_REGULATION_OF_GRANULOPOIESIS	REACTOME	-2.50015	0							-2.02526	0.002											4	2	0

## Sheet: Table S5
Table S5	Hallmark gene sets predicted by GSEA from downregulated genes after cisplatin treatment in each cell line.
			2102 EP		2102EP-A1		2102EP-B3		2102EP-C1		NT2/D1		NT/D1-A4		NT/D1-B3		833K_NES		833K-A2		833K-B4
	Genesets	Category	NES	FDR	NES	FDR	NES	FDR	NES	FDR	NES	FDR	NES	FDR	NES	FDR	NES	FDR	NES	FDR	NES	FDR	T_Count	P_Count	R_Count
	HALLMARK_MYC_TARGETS_V1	MYC	-2.61724	0	-2.35161	0	-1.88539	0	-1.8683	0.005			-2.07015	0	-2.49985	0	-1.89748	0.001					7	2	5
	HALLMARK_MYC_TARGETS_V2	MYC	-2.28095	0	-1.60724	0.014	-1.62028	0.018			-2.25694	0	-1.79286	0.01	-2.07879	0	-1.95834	0					7	3	4
	HALLMARK_E2F_TARGETS	E2F	-2.05571	0							-2.40745	0			-1.67088	0.004							3	2	1
	HALLMARK_G2M_CHECKPOINT	Cell Cycle	-2.2369	0							-2.83059	0			-1.74517	0.002							3	2	1

## Sheet: Table S6
Table S6	Enrichment analysis of genes with uniquely higher or lower expression upon cisplatin treatment of parental cells
	Genesets enriched in upregulated genes	Category	EP_pvalue	NT2/D1 pvalue	833k pvalue
	FISCHER_DIRECT_P53_TARGETS_META_ANALYSIS	p53	9.22e-30	1.04395e-29	1.01e-10
	AMUNDSON_DNA_DAMAGE_RESPONSE_TP53	p53	0.000395541		1.21e-07
	KERLEY_RESPONSE_TO_CISPLATIN_UP	p53	4.04e-09		9.31e-06
	MACAEVA_PBMC_RESPONSE_TO_IR	IR	1.38e-07	3.18943e-18	1.52e-05
	SMIRNOV_RESPONSE_TO_IR_6HR_UP	IR	1.55e-15	1.02279e-12	6.25e-07
	GHANDHI_DIRECT_IRRADIATION_UP	IR	0.000148284		1.46e-05
	QUINTENS_EMBRYONIC_BRAIN_RESPONSE_TO_IR	IR	1.96e-05	2.66233e-05
	WARTERS_RESPONSE_TO_IR_SKIN	IR	3.49e-07	3.27216e-06
	CHARAFE_BREAST_CANCER_LUMINAL_VS_MESENCHYMAL_UP	EMT	7.54e-07	1.73119e-07
	PLASARI_TGFB1_TARGETS_10HR_UP	EMT	2.71e-06		2.35e-05
	MEISSNER_NPC_HCP_WITH_H3K4ME2	Histone	2.96e-05	7.06176e-05
	ODONNELL_TFRC_TARGETS_UP	TFRC	0.000184377	9.68623e-06
	BROWNE_HCMV_INFECTION_48HR_DN	Others	9.48e-07	1.92594e-05
	DELYS_THYROID_CANCER_UP	Others	3.83e-14	4.32966e-05
	NABA_COLLAGENS	Others	6.09e-06	1.46831e-06
	NABA_CORE_MATRISOME	Others	4.62e-11	5.42724e-06
	SCHAEFFER_PROSTATE_DEVELOPMENT_48HR_UP	Others	6.8e-08	5.63599e-05
	REACTOME_COLLAGEN_BIOSYNTHESIS_AND_MODIFYING_ENZYMES	REACTOME	3.25e-07	3.70179e-05
	REACTOME_COLLAGEN_CHAIN_TRIMERIZATION	REACTOME	6.09e-06	1.46831e-06
	REACTOME_COLLAGEN_FORMATION	REACTOME	1.33e-07	5.0942e-05
	REACTOME_EXTRACELLULAR_MATRIX_ORGANIZATION	REACTOME	1.59e-11	1.85659e-05
	WP_MALIGNANT_PLEURAL_MESOTHELIOMA	WikiPathways	0.000667175		4.79e-05
	Geneset enriched in downregulated genes	Category	EP_pvalue	NT2/D1 pvalue	833k pvalue
	FISCHER_G1_S_CELL_CYCLE	Cell cycle	1.01e-05	8.74853e-12
